# Supplementary material for: Human regulatory memory B cells defined by expression of TIM-1 and TIGIT are dysfunctional in multiple sclerosis
Source: Front Immunol. 2024 Apr 30;15:1360219. doi: 10.3389/fimmu.2024.1360219 (PMC11091236; doi:10.3389/fimmu.2024.1360219)
Supplement: Supplementary Figure 1 — DGE between HC and MS-derived DP memB/Bregs. Visual representation of the extent of differences in expression in genes differing between the ex vivo MS and HC DP Breg cells. Abundance (log2 normalized counts) of the top 16 ranked genes varying between MS vs. HC DP memB cells (Bregs) from the DEA ranked by adjusted p-value with significance at p<0.1. [file DataSheet_1.zip › Supplementary Table 4.XLSX]

## Sheet: MS DP v HC DP 
baseMean	log2FoldChange	lfcSE	pvalue	padj	ensembl_id	gene	gene_biotype	entrez_id	P14_MS_Breg.DP	P15_MS_Breg.DP	P16_MS_Breg.DP	P17_MS_Breg.DP	P18_MS_Breg.DP	P20_MS_Breg.DP	P21_MS_Breg.DP	P22_MS_Breg.DP	P24_HC_Breg.DP	P29_HC_Breg.DP	P30_HC_Breg.DP_rep	P31_HC_Breg.DP	P32_HC_Breg.DP	P33_HC_Breg.DP_rep	P34_HC_Breg.DP	P35_HC_Breg.DP	P36_MS_Breg.DP	P37_MS_Breg.DP	P38_MS_Breg.DP	P44_MS_Breg.DP	P46_MS_Breg.DP	P47_MS_Breg.DP	P51_MS_Breg.DP	P53_MS_Breg.DP	P55_MS_Breg.DP	P9_MS_Breg.DP
18.1165	1.95222	0.411583	4.59697e-08	0.000500564	ENSG00000256223	ZNF10	protein_coding	7556	14.5311	10.5996	33.8602	17.9513	21.7829	21.1306	17.5117	35.5143	1.77214	9.42197	5.10645	3.05825	5.37066	9.53941	3.10964	5.95849	6.38033	40.1982	12.3808	21.0002	49.8226	58.6962	11.5846	16.5719	16.9705	21.204
24.7302	1.65302	0.388746	4.30808e-07	0.00234553	ENSG00000121594	CD80	protein_coding	941	24.824	25.7419	23.0865	29.4915	15.3287	35.5612	13.1338	31.6749	2.65821	12.114	9.64551	12.233	2.014	12.0833	8.08505	10.4274	23.3946	25.5807	17.0235	59.3484	40.7639	72.2414	9.92969	20.2546	53.3357	53.0101
24.1851	-2.2428	0.561414	5.63557e-06	0.0204552	ENSG00000100450	GZMH	protein_coding	2999	14.5311	7.57116	5.38685	2.56448	11.2949	7.21532	27.7269	6.71893	154.176	45.0909	13.6172	12.233	22.154	134.824	8.70698	72.9915	4.25356	25.5807	1.5476	1.8261	0	3.01006	6.61979	7.3653	0	31.8061
115.728	-0.986062	0.265115	8.60512e-06	0.0222252	ENSG00000028137	TNFRSF1B	protein_coding	7133	181.033	99.1822	44.6339	62.8297	82.2911	58.2379	56.9132	119.981	247.213	118.448	91.9161	136.857	181.931	300.809	111.325	265.153	68.0569	86.7916	112.974	52.957	83.7925	72.2414	102.607	52.1709	94.5497	124.044
32.8901	1.07196	0.293594	1.02053e-05	0.0222252	ENSG00000101574	METTL4	protein_coding	64863	45.4097	31.0418	39.247	16.6691	26.6236	26.7998	34.2938	23.0363	5.31641	14.133	20.4258	26.7597	20.14	13.3552	15.5482	20.8547	55.2962	45.6798	29.4043	70.305	79.2632	34.6157	33.099	45.4193	31.5166	50.8897
60.4359	0.913384	0.261952	1.41617e-05	0.0257011	ENSG00000132356	PRKAA1	protein_coding	5562	34.5113	38.6129	87.7286	73.0876	61.315	33.4997	29.9159	85.4263	34.5567	45.0909	26.667	41.2863	21.4826	19.7148	29.2306	17.8755	65.9301	49.3341	72.737	87.653	113.233	135.453	74.4727	57.0811	169.705	65.7325
27.6047	0.917446	0.265234	2.17884e-05	0.0338934	ENSG00000121879	PIK3CA	protein_coding	5290	33.3004	21.9564	42.3252	25.6448	25.8168	22.6767	34.2938	39.3537	17.7214	10.768	11.3477	13.7621	14.7693	8.90345	16.1701	22.3443	38.282	35.6302	23.2139	16.4349	63.4105	52.6761	34.7539	15.9581	58.1844	18.0234
43.9257	1.25543	0.410021	3.70703e-05	0.0448509	ENSG00000011405	PIK3C2A	protein_coding	5286	35.7223	31.0418	42.3252	61.5475	34.6914	10.823	32.8345	22.0765	4.43034	20.1899	37.4473	14.5267	20.14	15.899	13.0605	10.4274	68.0569	104.15	26.3091	50.2179	104.174	103.847	67.8529	70.5841	116.369	23.3245
616.666	3.02779	0.983912	3.52199e-05	0.0448509	ENSG00000269028	MTRNR2L12	protein_coding	100462981	73.2609	120.381	113.124	153.869	81.4844	34.0151	91.207	159.335	149.746	85.4708	89.0792	103.98	70.4899	27.3463	103.24	8.93773	306.256	133.385	275.472	12227.6	421.227	355.187	210.178	109.866	356.38	172.813
16.9201	1.72339	0.54517	4.3589e-05	0.0474641	ENSG00000118985	ELL2	protein_coding	22936	21.7966	4.5427	53.8685	17.9513	20.1694	11.8537	2.91862	6.71893	0.886069	2.01899	2.26953	4.58737	6.04199	1.90788	11.1947	8.93773	19.141	3.65438	7.73798	24.6524	27.1759	16.5553	71.1628	17.1857	48.487	26.5051
291.028	0.524644	0.162027	6.50946e-05	0.063122	ENSG00000102096	PIM2	protein_coding	11040	209.49	239.249	325.519	261.577	263.816	511.257	343.668	252.44	226.834	171.615	212.201	250.776	160.448	232.762	220.784	256.215	374.313	273.165	298.686	311.351	310.259	392.813	423.667	385.451	312.741	345.626
15.3757	2.06162	0.685657	6.95623e-05	0.063122	ENSG00000177694	NAALADL2	protein_coding	254827	17.5584	24.2277	13.0823	8.97567	11.2949	0	1.45931	36.4742	7.08855	0.672998	0	3.05825	1.34266	0.635961	3.10964	5.95849	25.5213	5.48157	6.19038	0.913052	63.4105	7.52515	13.2396	11.6617	63.0331	67.853
25.3491	1.08792	0.358766	9.96e-05	0.0774675	ENSG00000145375	SPATA5	protein_coding	166378	26.0349	32.556	40.0166	24.3625	22.5897	5.66918	12.4041	17.2772	23.0378	6.05698	9.07813	8.41018	14.098	3.1798	6.8412	23.8339	48.9159	21.0127	38.6899	21.0002	74.7339	37.6258	28.1341	39.2816	50.9114	23.3245
215.896	0.795734	0.266796	9.50673e-05	0.0774675	ENSG00000197714	ZNF460	protein_coding	10794	138.045	154.452	265.495	373.132	197.66	131.937	199.196	174.692	112.531	137.965	148.654	147.56	169.176	59.1443	101.374	72.9915	131.86	218.349	156.307	355.177	457.462	559.871	316.095	250.42	419.413	164.331
4.9698	-0.0533527	0.136614	0.000114068	0.082806	ENSG00000079482	OPHN1	protein_coding	4983	0	0	0.76955	0	0	0	0.729656	4.79923	15.0632	1.346	4.53907	8.41018	14.098	0	39.1814	1.48962	0	0	17.0235	0.913052	6.79399	3.01006	1.65495	0	7.27305	2.1204
53.2377	1.04572	0.372496	0.000127377	0.0866883	ENSG00000178163	ZNF518B	protein_coding	85460	36.9332	33.3131	20.7778	64.112	64.5421	25.769	73.6952	12.478	48.7338	19.5169	19.8584	21.4077	18.126	12.7192	17.414	20.8547	57.423	64.8653	41.7851	97.6966	235.525	100.837	119.156	34.9852	82.4279	39.2275
6.93229	-1.92935	0.637156	0.000153379	0.0982438	ENSG00000211829	TRDC	TR_C_gene	NA	1.81639	1.51423	0.76955	0	8.87453	11.8537	0.729656	7.67877	17.7214	33.6499	7.94336	2.29369	24.8393	19.0788	3.73156	14.8962	2.12678	5.48157	0	6.39136	2.26466	0	0	5.52397	0	1.0602
46.9119	-0.691333	0.232078	0.000166708	0.100849	ENSG00000129055	ANAPC13	protein_coding	25847	50.8588	46.9412	55.4076	44.8784	29.8507	37.6227	37.9421	31.6749	120.505	74.0298	69.7881	53.5193	51.6926	77.5872	34.206	68.5226	29.7749	26.4943	47.9754	31.9568	29.4406	31.6056	44.6836	50.9433	12.1218	29.6857
2.89184	-0.0843897	0.168554	0.00022229	0.108282	ENSG00000043355	ZIC2	protein_coding	7546	0.605462	0.757116	0.76955	0	1.61355	0.51538	0.729656	0	0	5.38398	0	1.52912	7.38465	1.27192	0.621927	47.6679	0	0	0	0.913052	2.26466	1.50503	1.65495	0	0	0
21.5964	1.17408	0.442902	0.000228715	0.108282	ENSG00000076604	TRAF4	protein_coding	9618	8.47647	11.3567	21.5474	32.056	21.7829	40.1996	21.16	19.1969	2.65821	6.72998	11.3477	7.64562	8.05599	8.26749	11.8166	22.3443	8.50711	9.13595	26.3091	26.4785	31.7053	81.2716	11.5846	30.075	26.6679	55.1305
39.1564	0.841488	0.322491	0.000218513	0.108282	ENSG00000110888	CAPRIN2	protein_coding	65981	28.4567	32.556	20.7778	39.7494	37.1117	36.0766	46.698	44.1529	23.9239	18.1709	38.5821	17.5849	12.7553	22.8946	8.70698	25.3236	55.2962	46.5934	41.7851	37.4351	74.7339	127.928	67.8529	40.5091	36.3653	36.0469
16.8906	1.10263	0.427418	0.000208444	0.108282	ENSG00000112425	EPM2A	protein_coding	7957	11.5038	22.7135	20.7778	16.6691	8.87453	5.66918	25.538	27.8355	7.08855	6.05698	9.64551	4.58737	9.39865	8.90345	4.97542	8.93773	68.0569	22.8399	26.3091	10.0436	38.4993	15.0503	13.2396	15.3444	7.27305	23.3245
8.06099	1.70361	0.642717	0.000194963	0.108282	ENSG00000157890	MEGF11	protein_coding	84465	6.66008	9.84251	1.5391	12.8224	7.26098	3.09228	9.48553	9.59847	3.54428	0.672998	3.4043	0.764562	0	0.635961	3.73156	1.48962	6.38033	12.7903	0	9.13052	27.1759	7.52515	6.61979	9.20662	50.9114	5.30101
5.54948	-1.5995	0.599074	0.000245055	0.109344	ENSG00000062524	LTK	protein_coding	4058	2.42185	6.81405	1.5391	2.56448	1.61355	2.5769	1.45931	0	14.1771	18.8439	3.4043	14.5267	1.34266	12.7192	8.70698	13.4066	10.6339	5.48157	4.64279	0	4.52932	1.50503	0	1.22755	4.8487	5.30101
4.1685	3.37914	1.42065	0.000273714	0.109344	ENSG00000074803	SLC12A1	protein_coding	6557	0	15.1423	0	2.56448	0	18.0383	0.729656	0.959847	0	0.672998	0	0.764562	0	0	0.621927	0	4.25356	15.5311	3.09519	0.913052	2.26466	0	8.27474	0.613775	33.9409	0
65.0133	0.729116	0.280724	0.000278691	0.109344	ENSG00000163596	ICA1L	protein_coding	130026	27.8513	92.3682	96.9632	58.983	94.3928	74.2147	102.152	51.8317	50.5059	55.1858	45.958	42.0509	20.8113	33.07	34.8279	23.8339	85.0711	37.4574	68.0942	83.0877	58.8812	99.332	66.1979	46.0331	164.856	76.3346
6.83295	1.96803	0.827711	0.000265311	0.109344	ENSG00000178965	ERICH3	protein_coding	127254	1.81639	4.5427	0.76955	7.69344	0.806776	2.06152	5.83725	0.959847	0.886069	0	1.13477	1.52912	0.671332	1.27192	1.24385	0	6.38033	19.1855	13.9284	0.913052	27.1759	16.5553	19.8594	1.22755	24.2435	16.9632
35.563	1.51811	0.61057	0.000281169	0.109344	ENSG00000181690	PLAG1	protein_coding	5324	29.0622	15.8994	20.7778	42.3139	8.06776	15.9768	15.3228	5.75908	3.54428	13.46	1.13477	32.1116	8.05599	6.99557	10.5728	13.4066	42.5356	21.9263	55.7134	87.653	165.32	136.958	71.1628	61.3775	2.42435	37.1071
28.0226	-0.95677	0.344768	0.000313606	0.113829	ENSG00000137038	DMAC1	protein_coding	90871	46.6206	18.1708	30.782	17.9513	14.522	43.8073	20.4304	6.71893	49.6199	41.7259	29.5039	48.1674	26.8533	57.2365	34.8279	81.9292	12.7607	28.3215	17.0235	19.1741	27.1759	1.50503	3.3099	23.9372	16.9705	9.54182
87.7684	0.819676	0.305355	0.000306231	0.113829	ENSG00000197329	PELI1	protein_coding	57162	53.2807	68.1405	221.63	42.3139	150.867	154.099	119.664	115.182	67.3412	32.9769	32.9082	66.5169	90.6299	22.8946	55.9734	50.6471	55.2962	119.681	54.1658	123.262	86.0572	117.392	117.501	92.0662	99.3984	72.0938
10.7581	0.0209287	0.121255	0.000355194	0.122212	ENSG00000145362	ANK2	protein_coding	287	1.21092	28.0133	2.30865	8.97567	0	4.63842	0	2.87954	0	0	0	0.764562	0	8.90345	0	0	2.12678	9.13595	26.3091	9.13052	6.79399	76.7565	39.7188	6.75152	14.5461	30.7459
296.557	0.935956	0.386826	0.000359149	0.122212	ENSG00000184588	PDE4B	protein_coding	5142	82.9483	243.034	424.022	339.793	200.887	240.167	353.883	269.717	139.113	123.832	206.527	183.495	164.476	74.4074	236.332	65.5434	216.931	183.633	91.3081	445.569	471.05	1055.03	483.245	591.065	606.088	218.402
21.6636	1.13035	0.457991	0.000428422	0.13088	ENSG00000069956	MAPK6	protein_coding	5597	13.9256	52.9981	75.4159	16.6691	24.2033	27.3151	12.4041	15.3575	15.0632	8.07598	2.83692	8.41018	20.14	8.26749	8.70698	8.93773	8.50711	48.4206	37.1423	12.7827	22.6466	19.5654	9.92969	18.4132	53.3357	13.7826
13.7225	-1.18519	0.506311	0.000414025	0.13088	ENSG00000100453	GZMB	protein_coding	3002	4.8437	6.81405	7.6955	6.4112	7.26098	14.946	17.5117	2.87954	27.4681	14.806	27.2344	5.35193	2.68533	82.6749	31.7183	26.8132	4.25356	15.5311	4.64279	2.73916	4.52932	3.01006	13.2396	4.9102	7.27305	9.54182
7.55085	2.35438	1.05926	0.000424613	0.13088	ENSG00000175164	ABO	protein_coding	28	47.8315	0	28.4733	15.3869	10.4881	6.69994	8.75587	2.87954	3.54428	0.672998	6.24121	0	0	1.27192	0.621927	0	0	1.82719	18.5711	11.8697	2.26466	1.50503	0	0	7.27305	20.1438
31.0143	0.798069	0.317086	0.0004327	0.13088	ENSG00000240303	ACAD11	protein_coding	84129	25.4294	24.2277	18.4692	55.1363	34.6914	32.4689	39.4014	20.1568	30.1263	11.441	12.4824	27.5242	16.7833	8.26749	21.7675	13.4066	29.7749	42.0254	24.7615	52.957	11.3233	58.6962	64.543	41.7367	48.487	40.2877
65.6181	0.692504	0.308245	0.000467492	0.135468	ENSG00000113532	ST8SIA4	protein_coding	7903	65.9954	81.0114	67.7204	92.3212	43.5659	38.6535	60.5614	45.1128	24.8099	30.9579	37.4473	34.4053	34.9093	52.7847	55.3515	28.3028	51.0427	97.7547	58.8086	89.4791	131.35	112.877	38.0638	54.626	189.099	89.057
91.7498	0.772128	0.33838	0.000472752	0.135468	ENSG00000135473	PAN2	protein_coding	9924	47.8315	79.4972	60.7944	105.144	54.8608	40.1996	65.669	150.696	31.8985	48.4559	49.3623	29.8179	43.6366	26.7104	65.9243	53.6264	93.5782	61.2109	35.5947	158.871	240.054	291.976	143.98	77.9494	232.738	95.4182
19.8189	-0.689283	0.278367	0.000554254	0.147496	ENSG00000024862	CCDC28A	protein_coding	25901	19.9803	15.8994	17.6996	25.6448	21.7829	17.5229	14.5931	15.3575	34.5567	26.9199	32.9082	27.5242	32.2239	45.1532	24.2552	17.8755	19.141	15.5311	15.476	21.0002	4.52932	7.52515	18.2044	15.9581	4.8487	3.18061
30.2499	0.97448	0.516245	0.000663725	0.147496	ENSG00000063245	EPN1	protein_coding	29924	4.23824	28.7704	34.6297	48.7251	9.68131	10.823	26.2676	71.9885	9.74676	10.768	15.3193	14.5267	12.7553	17.8069	13.0605	11.917	68.0569	60.2973	78.9274	41.0873	49.8226	63.2113	33.099	17.1857	24.2435	9.54182
19.5082	1.25183	0.542472	0.000543443	0.147496	ENSG00000082269	FAM135A	protein_coding	57579	19.3748	9.08539	66.9508	19.2336	6.45421	12.8845	35.7531	22.0765	10.6328	2.69199	4.53907	11.4684	15.4406	5.72365	14.3043	2.97924	51.0427	12.7903	49.523	30.1307	20.382	43.6459	8.27474	25.1648	2.42435	4.24081
62.3007	0.64136	0.268992	0.000596719	0.147496	ENSG00000100473	COCH	protein_coding	1690	72.05	69.6547	31.5515	70.5232	51.6337	76.7916	132.068	77.7476	32.7845	50.4749	41.419	53.5193	28.8673	74.4074	39.8033	40.2198	44.6623	65.7789	91.3081	105.914	49.8226	24.0805	49.6484	130.12	29.0922	85.8764
69.2655	-1.16434	0.475829	0.000656712	0.147496	ENSG00000105374	NKG7	protein_coding	4818	53.2807	46.9412	23.0865	28.2093	91.1657	38.1381	70.7766	21.1166	245.441	127.197	66.3838	24.466	34.2379	265.196	33.5841	221.954	36.1552	78.5692	37.1423	26.4785	11.3233	6.02012	33.099	30.6887	14.5461	135.706
13.3731	1.23943	0.752361	0.00059478	0.147496	ENSG00000106701	FSD1L	protein_coding	83856	15.1366	8.32828	6.1564	11.5402	8.87453	6.18456	24.8083	5.75908	0.886069	6.05698	5.67383	2.29369	8.05599	19.7148	2.48771	0	10.6339	21.9263	30.9519	47.4787	31.7053	27.0905	18.2044	2.4551	7.27305	18.0234
14.6917	1.64947	0.756234	0.000642231	0.147496	ENSG00000116147	TNR	protein_coding	7143	78.7101	2.27135	6.1564	21.7981	1.61355	9.27684	13.8635	7.67877	0	6.05698	2.83692	0.764562	6.71332	3.1798	1.24385	16.3858	4.25356	29.2351	1.5476	7.30442	33.9699	25.5855	14.8945	23.9372	9.6974	53.0101
11.0432	1.2788	0.579737	0.000608343	0.147496	ENSG00000131899	LLGL1	protein_coding	3996	11.5038	9.84251	16.9301	14.1046	6.45421	7.21532	4.37793	10.5583	2.65821	0	10.2129	4.58737	1.34266	2.54384	1.24385	8.93773	6.38033	10.0495	4.64279	11.8697	13.588	49.666	16.5495	15.9581	36.3653	9.54182
15.6717	0.817062	0.353022	0.000609741	0.147496	ENSG00000142856	ITGB3BP	protein_coding	23421	21.7966	13.6281	26.1647	14.1046	18.5558	12.3691	17.5117	19.1969	4.43034	14.806	10.7803	6.11649	12.084	15.899	9.32891	1.48962	12.7607	22.8399	24.7615	15.5219	4.52932	10.5352	19.8594	29.4612	26.6679	22.2643
9.65691	-1.59874	0.641769	0.000605523	0.147496	ENSG00000166450	PRTG	protein_coding	283659	9.6874	3.78558	0	1.28224	0.806776	1.03076	2.18897	1.91969	42.5313	26.9199	3.97168	1.52912	2.68533	1.27192	16.792	29.7924	6.38033	2.74079	6.19038	3.65221	15.8526	4.51509	9.92969	1.22755	53.3357	1.0602
65.6787	-1.05379	0.470745	0.000644129	0.147496	ENSG00000180644	PRF1	protein_coding	5551	36.3277	70.4118	13.0823	28.2093	133.118	44.3227	39.4014	47.9923	291.517	127.197	47.0928	33.6407	66.4619	269.011	23.0113	70.0122	21.2678	42.939	38.6899	27.3916	22.6466	28.5956	29.7891	19.6408	43.6383	92.2376
24.4645	-0.923616	0.385401	0.000702734	0.148816	ENSG00000100292	HMOX1	protein_coding	3162	42.3824	7.57116	10.7737	26.927	20.9762	12.8845	8.02621	3.83939	71.7716	25.5739	21.5606	35.1698	44.3079	60.4163	21.7675	41.7094	4.25356	21.0127	30.9519	13.6958	13.588	25.5855	16.5495	19.6408	9.6974	25.4449
7.43594	2.15955	1.00618	0.000710663	0.148816	ENSG00000117724	CENPF	protein_coding	1063	29.0622	21.1993	0.76955	7.69344	11.2949	9.79222	5.10759	0.959847	7.08855	1.346	0	0.764562	1.34266	0	0	1.48962	48.9159	0.913595	10.8332	4.56526	18.1173	4.51509	1.65495	0	4.8487	1.0602
61.7478	0.814612	0.364357	0.000685231	0.148816	ENSG00000179094	PER1	protein_coding	5187	37.5387	62.0835	77.7245	61.5475	75.0302	44.3227	66.3987	45.1128	46.0756	34.9959	47.6602	17.5849	20.14	20.9867	36.0718	43.199	63.8033	71.2604	57.261	73.0442	83.7925	206.189	46.3385	96.9764	157.583	12.7224
180.366	0.841195	0.367884	0.000763332	0.150013	ENSG00000112149	CD83	protein_coding	9308	136.834	186.251	554.076	71.8054	356.595	572.587	337.101	262.998	110.759	53.8398	66.9512	139.915	71.8325	104.934	111.325	154.921	214.805	204.645	80.4749	137.871	52.0872	88.7968	74.4727	343.1	43.6383	156.91
12.4655	-1.09732	0.450845	0.000736578	0.150013	ENSG00000121410	A1BG	protein_coding	1	6.05462	20.4421	3.84775	8.97567	12.9084	23.1921	0.729656	3.83939	21.2657	8.07598	26.667	27.5242	19.4686	20.3507	18.0359	37.2405	6.38033	4.56798	9.28557	3.65221	4.52932	3.01006	9.92969	15.3444	2.42435	6.36121
102.739	0.753802	0.340404	0.000771488	0.150013	ENSG00000158711	ELK4	protein_coding	2005	56.308	108.268	156.988	129.506	109.722	57.7225	46.698	110.382	54.0502	94.2197	83.9727	54.2839	23.4966	16.535	50.998	72.9915	65.9301	147.089	134.641	190.828	283.083	96.3219	238.313	104.955	113.944	69.9734
12.5222	-0.821851	0.34555	0.000754439	0.150013	ENSG00000172586	CHCHD1	protein_coding	118487	15.1366	13.6281	8.46504	8.97567	12.9084	11.8537	10.2152	11.5182	31.0124	16.152	26.0996	15.2912	12.7553	23.5305	10.5728	28.3028	14.8874	9.13595	7.73798	11.8697	2.26466	3.01006	4.96484	11.0479	0	4.24081
27.493	1.1551	0.796012	0.000825729	0.152906	ENSG00000050438	SLC4A8	protein_coding	9498	48.437	20.4421	23.0865	19.2336	16.9423	42.2611	10.9448	129.579	4.43034	1.346	22.6953	6.11649	7.38465	28.6182	4.97542	10.4274	8.50711	37.4574	13.9284	6.39136	124.556	34.6157	29.7891	6.75152	31.5166	24.3847
42.8116	0.501158	0.212301	0.000838177	0.152906	ENSG00000107854	TNKS2	protein_coding	80351	37.5387	39.37	27.7038	44.8784	45.9862	44.3227	63.4801	45.1128	22.1517	34.9959	19.291	39.7572	37.5946	31.1621	31.0964	28.3028	55.2962	47.507	58.8086	49.3048	52.0872	75.2515	44.6836	49.102	36.3653	51.9499
82.9322	0.441721	0.18283	0.000832147	0.152906	ENSG00000151694	ADAM17	protein_coding	6868	91.4248	84.0399	90.8068	80.7811	100.04	84.0069	120.393	96.9445	80.6323	31.6309	61.8448	58.8713	87.2732	59.1443	60.3269	52.1368	87.1979	78.5692	74.2846	78.5225	63.4105	94.8169	139.016	84.7009	111.52	103.9
75.2598	-0.539712	0.221277	0.000856577	0.152906	ENSG00000170266	GLB1	protein_coding	2720	95.0576	111.296	60.7944	79.4988	58.8946	99.4683	45.2387	64.3097	136.455	95.5657	89.0792	91.7474	126.21	101.118	129.983	70.0122	55.2962	63.9517	72.737	60.2614	36.2346	24.0805	46.3385	57.0811	43.6383	42.4081
37.0539	0.740909	0.3386	0.00084739	0.152906	ENSG00000198521	ZNF43	protein_coding	7594	12.7147	31.0418	15.391	56.4185	29.0439	21.1306	35.0235	36.4742	23.0378	14.806	15.3193	28.2888	25.5106	10.8113	11.8166	23.8339	42.5356	22.8399	52.6182	86.7399	43.0286	112.877	46.3385	25.7785	84.8523	55.1305
52.3915	-0.560219	0.233247	0.000883241	0.155123	ENSG00000133193	FAM104A	protein_coding	84923	49.0424	51.4839	46.9425	44.8784	61.315	59.7841	56.1835	29.7552	89.4929	72.0108	99.2921	48.932	92.6438	89.6705	92.6671	28.3028	29.7749	40.1982	24.7615	57.5223	22.6466	13.5453	23.1693	72.4254	16.9705	48.7693
57.1154	0.414123	0.172279	0.000939535	0.16239	ENSG00000214706	IFRD2	protein_coding	7866	51.4643	62.8406	79.2636	51.2896	70.1895	78.3377	77.3435	43.1931	52.2781	32.3039	40.2842	47.4028	40.2799	55.3286	55.9734	44.6887	74.4372	74.0012	47.9754	63.9136	52.0872	48.161	59.5781	71.1979	41.214	69.9734
20.2714	1.25091	0.657777	0.00095503	0.162489	ENSG00000258366	RTEL1	protein_coding	51750	3.63277	18.1708	28.4733	19.2336	33.8846	1.54614	16.0524	4.79923	7.97462	5.38398	2.83692	5.35193	10.07	2.54384	8.70698	4.46887	10.6339	2.74079	18.5711	37.4351	45.2932	121.907	43.0287	17.7995	53.3357	3.18061
67.811	0.852242	0.442517	0.00098498	0.162507	ENSG00000144468	RHBDD1	protein_coding	84236	67.8118	58.2979	94.6546	111.555	42.7591	23.7075	83.9104	28.7954	15.0632	41.7259	60.71	32.8762	51.0212	27.3463	37.9376	16.3858	106.339	80.3964	23.2139	160.697	126.821	219.734	61.2331	80.4045	80.0036	29.6857
32.0788	0.675096	0.318438	0.000982345	0.162507	ENSG00000159445	THEM4	protein_coding	117145	39.355	26.4991	20.7778	28.2093	35.4981	26.7998	30.6455	39.3537	30.1263	24.9009	15.8867	12.9976	17.4546	27.3463	16.792	16.3858	31.9017	64.8653	44.8803	49.3048	47.5579	25.5855	77.7826	45.4193	21.8192	15.903
551.787	-0.477478	0.201244	0.00112265	0.177167	ENSG00000030582	GRN	protein_coding	2896	933.017	480.012	474.043	461.606	440.5	530.841	381.61	611.422	734.551	613.774	482.843	620.824	826.41	1111.66	702.778	868.45	287.115	462.279	233.687	362.482	396.316	428.934	527.928	621.14	266.679	485.573
77.8229	0.801977	0.423518	0.0010977	0.177167	ENSG00000137075	RNF38	protein_coding	152006	30.8786	49.9697	81.5723	189.771	80.6776	49.4765	72.9656	90.2256	42.5313	40.3799	31.2061	31.347	37.5946	47.6971	47.2665	46.1783	65.9301	59.3837	27.8567	164.349	206.084	198.664	44.6836	111.707	152.734	22.2643
55.5449	0.530152	0.243031	0.00112046	0.177167	ENSG00000153944	MSI2	protein_coding	124540	59.3353	54.5124	79.2636	44.8784	70.1895	57.7225	53.2649	41.2734	42.5313	30.9579	28.3692	72.6334	24.168	33.7059	46.0226	28.3028	70.1837	66.6925	40.2375	86.7399	79.2632	73.7465	91.0222	54.0122	72.7305	42.4081
49.2619	0.744309	0.350548	0.00116488	0.180505	ENSG00000056586	RC3H2	protein_coding	54542	21.1912	43.1556	70.7986	60.2652	55.6675	63.9071	71.5063	68.1491	57.5945	14.133	29.5039	53.5193	32.2239	6.35961	19.9017	19.3651	27.6481	59.3837	27.8567	66.6528	110.968	73.7465	64.543	65.0601	43.6383	54.0703
14.2451	2.70174	1.44444	0.00117696	0.180505	ENSG00000139973	SYT16	protein_coding	83851	13.9256	3.02846	4.6173	7.69344	0.806776	0	0	53.7514	6.20248	0.672998	0	0	0.671332	0	0	1.48962	180.776	10.0495	1.5476	0.913052	13.588	1.50503	14.8945	0.613775	21.8192	31.8061
94.1835	-0.432084	0.184561	0.00119787	0.181161	ENSG00000185651	UBE2L3	protein_coding	7332	121.092	98.4251	71.5681	97.4502	82.2911	82.9762	87.5587	65.2696	165.695	123.832	173.052	110.097	130.91	120.197	101.996	65.5434	61.6766	71.2604	94.4033	92.2182	70.2045	43.6459	84.4024	96.9764	53.3357	82.6958
5.14671	-0.0650128	0.145578	0.00122837	0.18323	ENSG00000124882	EREG	protein_coding	2069	0.605462	5.29981	0.76955	11.5402	2.42033	1.03076	0	1.91969	55.8223	0.672998	2.83692	0	4.02799	12.0833	0	11.917	4.25356	0.913595	0	1.8261	0	3.01006	1.65495	0	4.8487	6.36121
18.4218	-0.708076	0.327318	0.00126785	0.184802	ENSG00000095380	NANS	protein_coding	54187	23.613	19.685	9.23459	8.97567	8.87453	16.4922	15.3228	20.1568	40.7592	34.3229	15.8867	22.9369	28.196	35.6138	13.6824	31.2821	21.2678	15.5311	17.0235	10.9566	15.8526	9.03018	9.92969	8.59285	2.42435	23.3245
12.7467	0.734605	0.364797	0.00128259	0.184802	ENSG00000148334	PTGES2	protein_coding	80142	8.47647	13.6281	13.0823	7.69344	14.522	9.27684	9.48553	16.3174	7.08855	6.72998	5.10645	6.88106	6.04199	5.72365	7.46313	10.4274	34.0284	13.7039	26.3091	19.1741	18.1173	12.0402	24.8242	9.8204	16.9705	8.48162
33.5737	-0.612348	0.277054	0.00128983	0.184802	ENSG00000153015	CWC27	protein_coding	10283	27.8513	25.7419	36.9384	23.0803	41.1456	60.2994	15.3228	47.0325	63.797	38.3609	61.8448	47.4028	38.9373	50.8769	57.2173	40.2198	19.141	16.4447	30.9519	16.4349	22.6466	13.5453	9.92969	27.0061	12.1218	28.6255
9.99752	-0.79366	0.385878	0.00164886	0.190661	ENSG00000011451	WIZ	protein_coding	58525	4.23824	4.5427	7.6955	5.12896	4.03388	10.3076	5.83725	3.83939	21.2657	15.479	11.915	11.4684	12.084	5.08769	9.95083	31.2821	8.50711	5.48157	10.8332	7.30442	15.8526	12.0402	8.27474	4.9102	19.3948	3.18061
37.6896	0.115991	0.216752	0.00169989	0.190661	ENSG00000033327	GAB2	protein_coding	9846	44.8042	16.6566	38.4775	42.3139	38.7252	19.5844	34.2938	48.9522	20.3796	10.095	14.1846	9.9393	9.39865	31.1621	18.0359	13.4066	36.1552	14.6175	35.5947	87.653	81.5278	22.5755	203.559	20.8683	60.6088	6.36121
12.0835	1.40245	0.825105	0.00174607	0.190661	ENSG00000050030	NEXMIF	protein_coding	340533	4.23824	10.5996	2.30865	15.3869	0.806776	4.63842	2.18897	6.71893	1.77214	2.01899	0	5.35193	2.014	0	3.10964	1.48962	10.6339	8.22236	3.09519	8.21747	4.52932	28.5956	6.61979	7.3653	172.129	2.1204
48.3998	0.608314	0.304388	0.00143027	0.190661	ENSG00000054219	LY75	protein_coding	4065	52.6752	80.2543	53.0989	96.1679	34.6914	26.2844	47.4276	50.8719	21.2657	35.6689	12.4824	32.8762	39.6086	27.9823	23.0113	43.199	40.4088	40.1982	49.523	57.5223	117.762	87.2918	23.1693	45.4193	82.4279	37.1071
113.541	0.597906	0.310375	0.00176304	0.190661	ENSG00000081059	TCF7	protein_coding	6932	48.437	81.0114	100.041	88.4745	132.311	57.2072	112.367	228.443	121.391	72.6838	60.1426	51.2256	30.8813	29.2542	84.5821	114.701	176.523	158.052	190.354	129.653	160.791	93.3119	203.559	162.037	106.671	157.97
11.5297	-0.0738473	0.153309	0.00137116	0.190661	ENSG00000112139	MDGA1	protein_coding	266727	1.21092	10.5996	0.76955	11.5402	2.42033	0.51538	0	19.1969	14.1771	0	31.7735	45.8737	9.39865	1.27192	1.24385	10.4274	4.25356	9.13595	9.28557	2.73916	18.1173	30.1006	26.4792	0	33.9409	5.30101
47.5239	-0.727761	0.375019	0.00167626	0.190661	ENSG00000112773	TENT5A	protein_coding	55603	40.566	34.8273	25.3951	29.4915	36.3049	30.9228	62.0207	24.956	64.683	36.3419	40.2842	52.7548	183.945	150.087	42.913	22.3443	48.9159	31.0622	29.4043	63.9136	38.4993	9.03018	29.7891	28.8474	41.214	37.1071
68.1811	0.683227	0.341917	0.00145348	0.190661	ENSG00000115568	ZNF142	protein_coding	7701	37.5387	34.0702	71.5681	105.144	46.793	47.4149	56.9132	40.3136	31.8985	43.0719	20.9932	38.9927	51.6926	15.2631	29.8525	65.5434	55.2962	63.0381	35.5947	129.653	258.171	126.423	168.805	51.5571	99.3984	47.7091
15.258	1.20342	0.724141	0.00153254	0.190661	ENSG00000115808	STRN	protein_coding	6801	5.44916	11.3567	6.1564	19.2336	8.87453	17.5229	5.83725	2.87954	0	6.05698	5.10645	3.05825	4.02799	5.72365	7.46313	10.4274	6.38033	31.0622	24.7615	10.0436	43.0286	21.0704	8.27474	38.6678	92.1253	2.1204
164.2	-0.48124	0.228648	0.00190327	0.190661	ENSG00000116209	TMEM59	protein_coding	9528	194.959	177.922	152.371	161.562	167.003	187.083	142.283	131.499	263.162	222.089	234.897	159.029	169.847	380.94	177.249	236.85	119.1	134.299	82.0225	109.566	108.704	51.171	153.91	185.36	24.2435	142.067
2.56106	-0.0665286	0.146923	0.00193634	0.190661	ENSG00000118508	RAB32	protein_coding	10981	3.02731	0	0.76955	0	0.806776	0	0	1.91969	14.1771	7.40298	3.97168	1.52912	4.69933	7.63153	0	7.44811	0	0	1.5476	0	2.26466	0	3.3099	1.84132	0	4.24081
81.05	-0.761829	0.463805	0.00194396	0.190661	ENSG00000133574	GIMAP4	protein_coding	55303	139.862	22.7135	11.5432	51.2896	70.1895	25.2536	26.2676	103.663	213.543	115.756	107.803	42.0509	126.882	263.924	91.4233	64.0537	44.6623	52.0749	78.9274	31.9568	47.5579	25.5855	99.2969	71.8116	84.8523	94.358
67.6398	-0.444252	0.207127	0.00175467	0.190661	ENSG00000134717	BTF3L4	protein_coding	91408	73.8664	56.0266	49.2512	42.3139	50.8269	72.1532	83.9104	82.5468	144.429	86.1438	52.7666	105.51	76.5319	106.841	92.6671	59.5849	53.1694	63.9517	57.261	64.8267	40.7639	31.6056	46.3385	65.0601	55.7601	44.5285
8.60089	0.941063	0.52034	0.00181786	0.190661	ENSG00000136244	IL6	protein_coding	3569	9.6874	13.6281	13.0823	11.5402	8.87453	22.1613	7.29656	5.75908	0.886069	2.01899	8.51075	5.35193	7.38465	4.45173	5.59734	2.97924	6.38033	10.0495	3.09519	10.0436	9.05865	12.0402	4.96484	12.2755	0	26.5051
90.5681	0.522106	0.273131	0.00159429	0.190661	ENSG00000145041	DCAF1	protein_coding	9730	71.4445	90.8539	90.0373	116.684	82.2911	74.7301	70.7766	54.7113	30.1263	50.4749	87.9444	74.9271	44.9793	54.6926	64.6804	55.116	89.3247	82.2236	61.9038	115.045	172.114	171.573	107.572	117.845	223.04	99.659
66.3591	-0.691071	0.329933	0.00143642	0.190661	ENSG00000148180	GSN	protein_coding	2934	77.4992	41.6414	70.7986	21.7981	91.1657	36.592	37.9421	70.0688	63.797	167.577	112.909	103.98	112.784	107.477	92.6671	53.6264	48.9159	52.9885	10.8332	45.6526	22.6466	76.7565	62.888	66.9014	9.6974	65.7325
9.2232	-0.875288	0.509172	0.00193994	0.190661	ENSG00000153140	CETN3	protein_coding	1070	7.26555	3.02846	1.5391	8.97567	7.26098	4.63842	11.6745	13.4379	23.9239	10.768	13.0498	6.88106	8.72732	22.8946	14.9263	20.8547	14.8874	3.65438	6.19038	5.47831	0	10.5352	8.27474	2.4551	0	8.48162
22.9984	0.0940783	0.179711	0.0019374	0.190661	ENSG00000153253	SCN3A	protein_coding	6328	12.7147	2.27135	5.38685	16.6691	29.8507	0.51538	23.349	32.6348	3.54428	15.479	7.37598	6.11649	10.07	1.90788	7.46313	8.93773	25.5213	9.13595	20.1187	19.1741	9.05865	28.5956	36.4089	53.3984	162.432	49.8295
48.1443	0.60811	0.323707	0.00178224	0.190661	ENSG00000156671	SAMD8	protein_coding	142891	33.3004	38.6129	86.1895	55.1363	59.7014	39.6842	59.1021	47.0325	27.4681	43.7449	28.9365	29.8179	37.5946	22.2586	11.8166	28.3028	38.282	19.1855	74.2846	43.8265	65.6752	139.968	94.332	31.3025	48.487	47.7091
35.8089	-0.693157	0.32889	0.00151525	0.190661	ENSG00000158473	CD1D	protein_coding	912	54.4916	27.2562	32.3211	25.6448	24.2033	39.6842	14.5931	47.0325	60.2527	59.8968	36.8799	44.3446	85.9305	96.0301	46.0226	20.8547	23.3946	42.0254	13.9284	21.0002	15.8526	1.50503	21.5143	37.4403	14.5461	24.3847
41.396	-0.841702	0.386888	0.00144078	0.190661	ENSG00000163319	MRPS18C	protein_coding	51023	51.4643	41.6414	23.0865	20.5158	24.2033	34.0151	40.8607	16.3174	72.6576	64.6078	56.7383	51.9902	74.5179	46.4251	46.0226	111.722	31.9017	19.1855	24.7615	26.4785	18.1173	4.51509	39.7188	14.1168	7.27305	113.442
10.1055	1.42436	0.769655	0.00140185	0.190661	ENSG00000164440	TXLNB	protein_coding	167838	51.4643	7.57116	13.0823	3.84672	1.61355	6.69994	5.10759	1.91969	2.65821	6.05698	1.13477	4.58737	8.05599	2.54384	1.24385	1.48962	2.12678	9.13595	61.9038	21.0002	6.79399	10.5352	3.3099	6.13775	12.1218	10.602
62.7649	-0.565489	0.277457	0.00171051	0.190661	ENSG00000165672	PRDX3	protein_coding	10935	76.2882	49.9697	36.1688	83.3455	44.3727	55.1456	36.4828	32.6348	127.594	79.4138	57.3057	60.4004	87.2732	142.455	55.9734	87.8877	21.2678	36.5438	43.3327	50.2179	36.2346	37.6258	59.5781	72.4254	99.3984	62.5519
7.20164	1.19667	0.744655	0.00184382	0.190661	ENSG00000165810	BTNL9	protein_coding	153579	3.02731	12.1139	7.6955	10.2579	0.806776	7.7307	11.6745	6.71893	2.65821	0.672998	0.567383	0	0.671332	4.45173	4.97542	10.4274	10.6339	5.48157	4.64279	12.7827	11.3233	1.50503	9.92969	22.7097	12.1218	11.6622
80.9861	0.698303	0.381228	0.00170341	0.190661	ENSG00000173517	PEAK1	protein_coding	79834	75.6828	47.6983	50.7903	83.3455	56.4743	93.7991	77.3435	42.2332	12.405	79.4138	39.1494	65.7523	57.0632	33.7059	27.9867	31.2821	48.9159	71.2604	63.4514	104.088	203.82	159.533	117.501	102.5	295.771	64.6723
59.2357	0.716739	0.452862	0.00166139	0.190661	ENSG00000175054	ATR	protein_coding	545	24.824	32.556	52.3294	55.1363	69.3827	41.7458	22.6193	23.0363	18.6074	19.5169	56.7383	36.699	20.8113	36.2498	40.4253	23.8339	76.564	123.335	89.7605	41.0873	99.6451	136.958	134.051	107.411	109.096	47.7091
44.1005	0.673255	0.364896	0.00159631	0.190661	ENSG00000177189	RPS6KA3	protein_coding	6197	16.9529	35.5845	42.3252	48.7251	27.4304	52.5687	64.9394	30.7151	7.08855	19.5169	19.8584	18.3495	38.2659	29.8902	34.206	37.2405	34.0284	63.0381	46.4279	71.2181	92.8511	75.2515	33.099	42.9642	116.369	47.7091
7.03742	-0.964548	0.564782	0.00176809	0.190661	ENSG00000178896	EXOSC4	protein_coding	54512	9.08193	1.51423	1.5391	8.97567	4.84065	2.06152	2.18897	5.75908	3.54428	12.114	17.0215	11.4684	17.4546	17.8069	4.97542	7.44811	8.50711	3.65438	7.73798	0.913052	4.52932	1.50503	9.92969	5.52397	9.6974	3.18061
43.6213	-0.502169	0.241186	0.00170512	0.190661	ENSG00000179115	FARSA	protein_coding	2193	44.8042	25.7419	32.3211	52.5718	33.8846	32.9843	51.8056	44.1529	45.1895	78.7408	61.8448	35.9344	46.3219	68.6838	49.7542	80.4396	42.5356	22.8399	32.4995	17.348	29.4406	33.1107	56.2682	44.1918	31.5166	39.2275
8.02706	-0.796409	0.410027	0.00192767	0.190661	ENSG00000179918	SEPHS2	protein_coding	22928	6.66008	5.29981	6.92595	3.84672	5.64743	8.24608	5.83725	6.71893	23.0378	9.42197	13.0498	6.11649	9.39865	12.7192	9.32891	22.3443	2.12678	6.39517	1.5476	7.30442	6.79399	1.50503	6.61979	11.6617	4.8487	5.30101
331.841	0.472635	0.22894	0.001595	0.190661	ENSG00000181722	ZBTB20	protein_coding	26137	211.912	454.27	390.162	437.244	163.775	498.372	344.398	361.862	180.758	337.172	237.166	251.541	292.701	265.832	233.223	172.796	259.467	338.03	221.306	523.179	493.696	475.59	235.003	451.738	375.774	420.9
24.2945	-0.638453	0.321856	0.00194243	0.190661	ENSG00000182173	TSEN54	protein_coding	283989	30.2731	21.9564	19.2387	10.2579	29.0439	15.9768	18.9711	12.478	40.7592	39.7069	44.2559	22.9369	46.9933	25.4384	31.7183	29.7924	29.7749	8.22236	37.1423	25.5655	15.8526	3.01006	19.8594	13.503	14.5461	24.3847
7.29143	-1.10704	0.57298	0.0017405	0.190661	ENSG00000184730	APOBR	protein_coding	55911	8.47647	4.5427	3.84775	2.56448	3.2271	1.03076	3.64828	12.478	23.9239	10.768	2.83692	2.29369	13.4266	20.9867	9.32891	23.8339	4.25356	2.74079	9.28557	5.47831	0	1.50503	8.27474	5.52397	0	5.30101
8.0425	1.55222	0.968765	0.00197857	0.190661	ENSG00000196632	WNK3	protein_coding	65267	0	28.7704	13.0823	8.97567	0.806776	7.7307	4.37793	5.75908	7.08855	2.01899	0	1.52912	3.35666	0	1.86578	2.97924	2.12678	31.9758	12.3808	28.3046	4.52932	21.0704	13.2396	1.22755	4.8487	1.0602
17.2397	0.0143583	0.12	0.00194774	0.190661	ENSG00000206172	HBA1	protein_coding	3039	0.605462	133.252	0	0	95.1995	0.51538	27.7269	58.5506	0	0	0	0	0	5.08769	0	4.46887	0	34.7166	9.28557	20.0871	36.2346	0	18.2044	4.29642	0	0
36.8386	-0.520823	0.257721	0.00196538	0.190661	ENSG00000213523	SRA1	protein_coding	10011	41.1714	53.7552	32.3211	35.9027	27.4304	46.3842	24.0786	34.5545	66.4552	46.4369	44.2559	28.2888	35.5806	68.6838	62.8146	64.0537	27.6481	36.5438	13.9284	24.6524	20.382	36.1207	18.2044	22.7097	24.2435	21.204
51.5592	1.03924	0.623425	0.00177367	0.190661	ENSG00000272602	ZNF595	protein_coding	152687	13.9256	12.871	12.3128	160.28	27.4304	204.606	25.538	4.79923	28.3542	12.114	17.5889	32.1116	38.9373	27.9823	17.414	14.8962	63.8033	39.2846	85.1177	63.0006	67.9399	121.907	24.8242	85.9285	116.369	21.204
76.2144	0.641643	0.378587	0.00203167	0.192587	ENSG00000116138	DNAJC16	protein_coding	23341	63.5735	77.2258	48.4816	150.022	62.1217	41.2304	86.0994	46.0726	18.6074	52.4939	49.9297	47.4028	46.9933	39.4296	49.7542	47.6679	106.339	43.8526	102.141	88.566	101.91	161.038	145.635	143.623	145.461	15.903
46.9974	0.756036	0.49819	0.00203393	0.192587	ENSG00000151612	ZNF827	protein_coding	152485	7.26555	53.7552	53.8685	94.8857	13.7152	56.6918	48.8869	51.8317	17.7214	27.5929	29.5039	20.6432	9.39865	30.5261	36.6937	28.3028	40.4088	59.3837	35.5947	94.9574	76.9985	93.3119	47.9935	62.605	118.793	10.602
123.504	0.424038	0.211695	0.00206785	0.19411	ENSG00000100523	DDHD1	protein_coding	80821	144.705	175.651	187.001	92.3212	131.504	167.498	161.984	92.1453	69.1134	98.9307	95.3204	90.2183	120.168	99.8458	112.569	68.5226	104.212	201.905	156.307	68.4789	135.88	103.847	162.185	101.887	140.612	128.284
72.7693	0.494256	0.266506	0.00209462	0.194942	ENSG00000100099	HPS4	protein_coding	89781	79.921	71.926	94.6546	91.039	65.3488	89.1607	59.1021	110.382	23.0378	43.7449	72.625	43.58	45.6506	45.7892	65.9243	59.5849	48.9159	65.7789	35.5947	103.175	88.3218	136.958	92.6771	63.2188	133.339	62.5519
37.1594	0.682027	0.461822	0.00212823	0.196392	ENSG00000104361	NIPAL2	protein_coding	79815	23.613	71.926	15.391	105.144	26.6236	24.7382	38.6718	46.0726	23.9239	6.05698	34.6104	16.8204	16.7833	23.5305	27.3648	22.3443	31.9017	63.9517	38.6899	57.5223	76.9985	61.7062	23.1693	33.7576	14.5461	40.2877
248.165	0.56459	0.331018	0.0021832	0.199772	ENSG00000100644	HIF1A	protein_coding	3091	125.331	240.006	479.429	283.375	298.507	362.312	486.68	269.717	107.214	165.558	213.903	193.434	255.778	231.49	176.005	43.199	210.551	272.251	194.997	197.219	183.438	314.551	193.629	393.43	443.656	116.622
54.7621	-0.567122	0.297577	0.00226307	0.20159	ENSG00000088986	DYNLL1	protein_coding	8655	101.112	58.2979	28.4733	70.5232	42.7591	45.3534	40.8607	39.3537	59.3666	78.0678	60.71	68.046	61.7626	143.727	73.3874	99.8047	46.7891	36.5438	26.3091	37.4351	36.2346	10.5352	56.2682	47.2607	14.5461	40.2877
34.1949	0.697575	0.415704	0.00223727	0.20159	ENSG00000130038	CRACR2A	protein_coding	84766	19.9803	56.7837	24.6256	21.7981	38.7252	45.8688	23.349	7.67877	9.74676	14.806	23.2627	23.7014	29.5386	16.535	12.4385	20.8547	95.705	31.9758	27.8567	34.696	33.9699	61.7062	79.4375	43.578	70.3062	20.1438
45.0224	0.548062	0.32501	0.00227712	0.20159	ENSG00000136874	STX17	protein_coding	55014	34.5113	30.2846	33.0906	41.0317	60.5082	34.5304	32.8345	23.0363	10.6328	26.2469	37.4473	25.9951	35.5806	22.8946	44.7788	17.8755	68.0569	42.939	68.0942	72.1311	54.3519	78.2616	69.5078	54.0122	87.2766	64.6723
17.7837	0.126137	0.244527	0.00225228	0.20159	ENSG00000206527	HACD2	protein_coding	201562	12.7147	20.4421	10.7737	21.7981	8.87453	5.66918	6.5669	12.478	0	8.74898	2.83692	7.64562	7.38465	5.08769	6.8412	23.8339	4.25356	19.1855	32.4995	50.2179	29.4406	52.6761	44.6836	12.8893	14.5461	40.2877
310.918	0.517078	0.288734	0.00234856	0.204588	ENSG00000168066	SF1	protein_coding	7536	192.537	246.82	341.68	330.818	280.758	197.906	228.382	257.239	127.594	157.482	220.712	204.903	188.644	126.556	176.005	350.061	302.002	316.104	246.068	474.787	570.695	970.744	463.385	329.597	625.483	156.91
37.2695	0.817619	0.558518	0.00234026	0.204588	ENSG00000223547	ZNF844	protein_coding	284391	18.1639	23.4706	56.9467	56.4185	41.9523	31.4382	56.1835	55.6711	3.54428	7.40298	39.1494	52.7548	8.05599	10.8113	8.08505	19.3651	82.9443	51.1613	6.19038	35.609	15.8526	78.2616	69.5078	42.9642	38.7896	58.3111
21.6741	-0.886453	0.529955	0.00245284	0.208664	ENSG00000077984	CST7	protein_coding	8530	26.0349	15.8994	7.6955	6.4112	24.2033	17.5229	28.4566	10.5583	81.5183	35.6689	18.7236	6.11649	5.37066	99.8458	23.0113	40.2198	4.25356	10.9631	17.0235	6.39136	4.52932	10.5352	16.5495	9.8204	9.6974	26.5051
57.2283	-0.510873	0.284135	0.00241727	0.208664	ENSG00000112303	VNN2	protein_coding	8875	61.7571	37.0987	48.4816	29.4915	36.3049	52.5687	48.1573	35.5143	108.986	69.9918	61.2774	79.5144	64.4479	158.354	64.6804	41.7094	40.4088	62.1245	23.2139	53.8701	27.1759	79.7666	24.8242	40.5091	75.1549	62.5519
20.7973	-0.783615	0.567162	0.00243768	0.208664	ENSG00000153786	ZDHHC7	protein_coding	55625	21.7966	9.08539	5.38685	14.1046	13.7152	9.27684	8.02621	19.1969	38.987	26.9199	3.97168	19.8786	17.4546	65.504	38.5595	41.7094	6.38033	21.0127	10.8332	7.30442	2.26466	39.1308	28.1341	10.4342	43.6383	18.0234
17.7673	0.0995721	0.187448	0.0024915	0.21031	ENSG00000132434	LANCL2	protein_coding	55915	16.3475	29.5275	20.7778	23.0803	7.26098	16.4922	10.9448	42.2332	0.886069	13.46	7.94336	7.64562	12.084	3.81576	8.70698	5.95849	40.4088	12.7903	49.523	10.0436	49.8226	48.161	8.27474	12.2755	2.42435	1.0602
80.691	0.433387	0.231267	0.0025326	0.210515	ENSG00000123636	BAZ2B	protein_coding	29994	118.671	78.7401	83.8809	85.91	94.3928	65.9686	119.664	102.704	54.9363	48.4559	80.001	45.8737	77.2032	52.7847	81.4725	38.7302	102.085	59.3837	64.999	99.5227	58.8812	102.342	92.6771	113.548	128.491	46.6489
16.3009	-0.997878	0.595949	0.00251419	0.210515	ENSG00000137441	FGFBP2	protein_coding	83888	12.7147	6.81405	3.0782	7.69344	22.5897	4.12304	20.4304	5.75908	77.088	28.2659	11.3477	3.05825	14.7693	69.9557	7.46313	28.3028	8.50711	13.7039	4.64279	4.56526	11.3233	9.03018	9.92969	15.3444	0	23.3245
155.923	0.490516	0.277154	0.00260586	0.211755	ENSG00000130338	TULP4	protein_coding	56995	203.435	167.323	169.301	220.545	96.8131	154.099	187.522	107.503	62.9109	125.178	97.5899	87.16	147.022	61.6882	172.274	81.9292	153.128	131.558	80.4749	168.915	135.88	296.491	306.165	185.36	295.771	157.97
10.6309	0.0476226	0.13236	0.0025763	0.211755	ENSG00000164292	RHOBTB3	protein_coding	22836	13.9256	3.02846	11.5432	12.8224	11.2949	3.60766	8.02621	0	5.31641	0	0	2.29369	4.02799	10.1754	0.621927	1.48962	40.4088	4.56798	23.2139	11.8697	58.8812	12.0402	4.96484	12.8893	19.3948	0
13.8539	0.750487	0.46441	0.00258866	0.211755	ENSG00000197016	ZNF470	protein_coding	388566	12.1092	9.08539	22.3169	21.7981	12.9084	1.54614	10.2152	14.3977	3.54428	7.40298	3.97168	6.11649	4.69933	3.1798	3.10964	19.3651	6.38033	21.0127	12.3808	11.8697	31.7053	9.03018	21.5143	7.3653	63.0331	20.1438
5.75572	-0.0392435	0.127833	0.00262668	0.211866	ENSG00000070018	LRP6	protein_coding	4040	0.605462	0	1.5391	1.28224	4.03388	0.51538	0.729656	0	18.6074	1.346	25.5322	0	15.4406	0	18.6578	0	2.12678	0.913595	7.73798	0.913052	43.0286	0	4.96484	0.613775	0	1.0602
54.7381	-0.503395	0.25864	0.00272653	0.21671	ENSG00000130303	BST2	protein_coding	684	67.2063	44.6699	32.3211	52.5718	59.7014	70.607	43.7793	56.6309	92.1512	56.5318	74.8946	61.9295	57.7346	92.8503	59.0831	120.659	34.0284	62.1245	52.6182	33.7829	22.6466	16.5553	34.7539	63.8326	9.6974	49.8295
64.4459	-0.481708	0.26736	0.00271123	0.21671	ENSG00000178988	MRFAP1L1	protein_coding	114932	87.1866	48.4554	33.0906	71.8054	67.7692	54.1149	54.7242	37.434	109.873	91.5277	97.5899	65.7523	53.7066	124.648	98.2645	71.5018	53.1694	45.6798	61.9038	55.6962	54.3519	10.5352	54.6133	44.8056	43.6383	83.756
56.263	-0.437837	0.222584	0.00275162	0.217119	ENSG00000188042	ARL4C	protein_coding	10123	57.5189	40.8843	81.5723	39.7494	50.0201	41.2304	57.6428	60.4703	79.7462	67.2998	72.0577	74.1625	60.4199	69.3197	70.2778	101.294	74.4372	46.5934	38.6899	32.8699	29.4406	18.0604	47.9935	52.1709	36.3653	62.5519
10.6566	-0.948477	0.545229	0.00278879	0.218469	ENSG00000143554	SLC27A3	protein_coding	11000	9.08193	9.84251	6.1564	2.56448	10.4881	1.54614	1.45931	9.59847	22.1517	6.05698	11.915	4.58737	6.71332	16.535	8.70698	67.033	12.7607	4.56798	6.19038	10.0436	13.588	1.50503	6.61979	7.3653	7.27305	12.7224
34.6718	0.79531	0.612673	0.00285236	0.221852	ENSG00000237440	ZNF737	protein_coding	100129842	28.4567	18.1708	29.2429	34.6205	20.1694	13.3999	13.8635	28.7954	5.31641	14.806	16.4541	32.8762	16.112	6.35961	12.4385	4.46887	17.0142	19.1855	7.73798	66.6528	95.1158	108.362	71.1628	42.3505	162.432	15.903
42.7797	-0.755968	0.426514	0.00291596	0.225191	ENSG00000160654	CD3G	protein_coding	917	23.0076	17.4137	37.7079	11.5402	66.1556	19.0691	30.6455	44.1529	129.366	67.9728	27.8018	27.5242	28.8673	73.1355	38.5595	137.045	65.9301	36.5438	35.5947	10.9566	22.6466	19.5654	34.7539	34.3714	7.27305	64.6723
32.6642	0.725005	0.582875	0.00299247	0.229472	ENSG00000073910	FRY	protein_coding	10129	108.983	63.5978	16.1605	34.6205	27.4304	6.69994	20.4304	78.7074	12.405	26.9199	7.37598	6.88106	16.7833	17.8069	32.9621	19.3651	27.6481	46.5934	54.1658	27.3916	58.8812	40.6358	29.7891	17.7995	29.0922	20.1438
368.782	0.423377	0.232496	0.0030379	0.231326	ENSG00000125107	CNOT1	protein_coding	23019	357.828	400.514	644.883	320.56	241.226	542.695	414.445	155.495	227.72	276.602	312.628	285.182	283.974	342.783	157.348	341.123	348.792	435.785	396.184	372.525	640.899	502.68	327.68	467.083	446.081	345.626
28.096	0.702109	0.483021	0.00308171	0.231426	ENSG00000145780	FEM1C	protein_coding	56929	9.6874	37.8558	40.0166	20.5158	13.7152	11.8537	16.7821	33.5946	11.5189	2.69199	22.1279	23.7014	17.4546	4.45173	9.32891	20.8547	38.282	43.8526	10.8332	44.7395	58.8812	70.7364	44.6836	29.4612	72.7305	20.1438
103.851	-0.670523	0.382792	0.00307028	0.231426	ENSG00000163563	MNDA	protein_coding	4332	202.224	44.6699	63.1031	73.0876	59.7014	109.261	48.8869	128.619	226.834	89.5087	65.8164	52.7548	176.56	387.936	150.506	177.265	51.0427	92.2731	24.7615	45.6526	31.7053	48.161	94.332	125.21	24.2435	106.02
33.1572	0.629162	0.407823	0.00314289	0.232809	ENSG00000110429	FBXO3	protein_coding	26273	43.5933	22.7135	43.8643	65.3942	50.8269	94.3145	32.8345	24.956	14.1771	28.9389	32.9082	18.3495	26.182	18.4429	18.6578	13.4066	23.3946	14.6175	51.0706	31.9568	54.3519	12.0402	11.5846	27.6199	33.9409	51.9499
33.9918	0.749823	0.529995	0.00314286	0.232809	ENSG00000135632	SMYD5	protein_coding	10322	23.0076	24.2277	61.564	32.056	16.9423	36.0766	75.1546	37.434	0.886069	16.152	15.8867	29.0533	17.4546	9.53941	31.0964	26.8132	27.6481	29.2351	43.3327	15.5219	24.9113	39.1308	24.8242	79.1769	121.218	25.4449
21.2139	0.135036	0.268423	0.00320781	0.235326	ENSG00000073417	PDE8A	protein_coding	5151	19.3748	15.8994	19.2387	34.6205	8.87453	46.8996	7.29656	40.3136	5.31641	3.36499	4.53907	11.4684	18.7973	7.63153	16.1701	19.3651	34.0284	8.22236	20.1187	18.261	38.4993	63.2113	3.3099	19.027	24.2435	43.4683
101.521	0.579221	0.384661	0.00332624	0.235326	ENSG00000100150	DEPDC5	protein_coding	9681	84.7647	124.167	78.4941	141.046	50.8269	91.2222	96.3146	57.5908	123.164	30.9579	28.9365	74.1625	63.7766	31.798	77.7409	44.6887	85.0711	69.4332	52.6182	155.219	258.171	222.744	248.242	127.051	150.31	71.0336
46.731	0.662562	0.52696	0.00326594	0.235326	ENSG00000107036	RIC1	protein_coding	57589	27.8513	34.8273	26.9342	42.3139	63.7353	26.2844	43.7793	34.5545	17.7214	11.441	32.3408	45.1091	18.126	11.4473	19.2797	23.8339	19.141	33.803	139.284	62.0875	113.233	129.433	89.3672	34.9852	106.671	7.42142
34.4103	-0.439324	0.243158	0.00329819	0.235326	ENSG00000140030	GPR65	protein_coding	8477	52.6752	34.8273	31.5515	19.2336	41.9523	40.715	16.7821	30.7151	44.3034	57.2048	60.1426	41.2863	44.3079	71.8636	42.913	23.8339	19.141	25.5807	24.7615	23.7394	13.588	22.5755	23.1693	31.3025	19.3948	37.1071
22.8305	0.687476	0.476042	0.00322862	0.235326	ENSG00000166167	BTRC	protein_coding	8945	16.9529	21.1993	12.3128	15.3869	8.06776	16.4922	29.9159	25.9159	9.74676	10.095	7.37598	22.9369	22.154	5.08769	4.97542	1.48962	23.3946	10.9631	23.2139	21.0002	49.8226	79.7666	38.0638	12.2755	67.8818	37.1071
26.9149	-0.528754	0.297079	0.00332814	0.235326	ENSG00000196655	TRAPPC4	protein_coding	51399	33.9059	16.6566	28.4733	21.7981	25.8168	31.4382	21.8897	24.956	47.8477	34.3229	27.8018	33.6407	29.5386	45.7892	32.3402	59.5849	6.38033	17.3583	23.2139	16.4349	18.1173	13.5453	24.8242	27.0061	0	37.1071
301.486	0.0109754	0.119479	0.00331724	0.235326	ENSG00000244734	HBB	protein_coding	3043	0	2076.01	0	0	2266.23	0	796.784	942.569	0.886069	14.133	1.70215	0	1.34266	157.718	0	40.2198	0	525.317	162.497	200.871	360.081	1.50503	115.846	174.926	0	0
118.163	-0.468116	0.251353	0.00337453	0.237066	ENSG00000131446	MGAT1	protein_coding	4245	168.318	100.696	86.9591	111.555	88.7453	92.253	81.7215	153.575	255.188	142.003	163.406	134.563	163.134	118.289	153.616	144.493	104.212	125.163	32.4995	126.001	61.1459	43.6459	124.121	131.962	89.701	75.2744
21.1045	-0.584109	0.397652	0.00399988	0.238497	ENSG00000003509	NDUFAF7	protein_coding	55471	27.8513	16.6566	13.0823	16.6691	12.9084	12.8845	18.9711	12.478	33.6706	60.5698	19.8584	33.6407	16.7833	32.434	36.6937	14.8962	23.3946	17.3583	34.0471	21.0002	22.6466	4.51509	23.1693	9.20662	4.8487	8.48162
4.96693	1.58906	1.40705	0.00342783	0.238497	ENSG00000070915	SLC12A3	protein_coding	6559	12.7147	7.57116	10.7737	3.84672	0	13.9153	7.29656	0.959847	0.886069	0	1.70215	0	5.37066	0	0	1.48962	2.12678	1.82719	10.8332	1.8261	4.52932	0	4.96484	0	12.1218	24.3847
6.17634	0.054894	0.137139	0.00390374	0.238497	ENSG00000100092	SH3BP1	protein_coding	23616	0	0.757116	2.30865	15.3869	3.2271	8.24608	13.8635	4.79923	0.886069	2.69199	8.51075	0	0	0.635961	3.73156	1.48962	12.7607	13.7039	1.5476	18.261	2.26466	12.0402	4.96484	14.1168	4.8487	9.54182
15.6112	-0.629851	0.401118	0.00388766	0.238497	ENSG00000101084	RAB5IF	protein_coding	55969	6.05462	23.4706	12.3128	8.97567	7.26098	20.0998	10.2152	7.67877	18.6074	24.2279	21.5606	11.4684	13.4266	31.1621	20.5236	50.6471	10.6339	16.4447	18.5711	16.4349	11.3233	1.50503	9.92969	14.1168	9.6974	9.54182
54.145	-0.653886	0.402865	0.00386867	0.238497	ENSG00000104870	FCGRT	protein_coding	2217	74.4719	17.4137	40.7861	19.2336	48.4065	44.838	30.6455	33.5946	74.4298	55.1858	53.334	30.5825	119.497	157.718	87.0698	104.274	59.5498	67.6061	61.9038	12.7827	6.79399	15.0503	41.3737	75.4943	12.1218	63.6121
65.3948	0.467744	0.29571	0.00395213	0.238497	ENSG00000108828	VAT1	protein_coding	10493	50.2534	74.9545	91.5764	102.579	52.4404	84.5223	59.8318	64.3097	23.9239	36.3419	61.8448	38.2281	41.6226	26.7104	64.6804	78.95	59.5498	77.6556	55.7134	89.4791	70.2045	123.412	86.0573	72.4254	21.8192	91.1774
88.0714	-0.485466	0.31172	0.00363963	0.238497	ENSG00000109861	CTSC	protein_coding	1075	118.671	74.1974	43.8643	48.7251	70.9963	69.5763	29.9159	65.2696	156.834	72.0108	75.462	99.393	113.455	267.104	122.52	96.8254	40.4088	74.0012	123.808	50.2179	52.0872	109.867	61.2331	92.68	89.701	71.0336
59.866	0.481662	0.318378	0.00374945	0.238497	ENSG00000115970	THADA	protein_coding	63892	44.1987	73.4403	64.6422	89.7567	34.6914	15.4614	43.7793	98.8642	63.797	34.9959	36.3125	32.8762	30.21	22.2586	19.9017	52.1368	110.592	66.6925	43.3327	87.653	113.233	121.907	97.6419	46.0331	65.4575	46.6489
33.2791	0.676326	0.493711	0.00387129	0.238497	ENSG00000116194	ANGPTL1	protein_coding	9068	13.3202	24.2277	60.0249	28.2093	15.3287	17.0075	18.9711	21.1166	4.43034	17.498	15.3193	22.1723	14.7693	4.45173	8.08505	55.116	82.9443	19.1855	38.6899	17.348	81.5278	81.2716	54.6133	43.578	67.8818	38.1673
151.153	-0.378891	0.202366	0.00406011	0.238497	ENSG00000123329	ARHGAP9	protein_coding	64333	159.237	165.051	88.4982	89.7567	185.558	196.875	157.606	130.539	204.682	196.515	165.676	141.444	163.805	204.143	190.932	278.559	174.396	165.361	106.784	91.3052	138.144	78.2616	122.466	109.866	133.339	91.1774
51.7147	0.45415	0.279362	0.00362583	0.238497	ENSG00000139620	KANSL2	protein_coding	54934	45.4097	40.1272	45.4034	32.056	39.532	67.5148	96.3146	54.7113	26.5821	50.4749	38.5821	42.8155	36.9233	38.1576	42.913	19.3651	70.1837	38.371	72.737	37.4351	52.0872	72.2414	49.6484	85.3147	94.5497	55.1305
51.1147	0.484569	0.354046	0.00405218	0.238497	ENSG00000141564	RPTOR	protein_coding	57521	26.6403	39.37	37.7079	66.6764	43.5659	35.5612	22.6193	47.9923	27.4681	32.9769	42.5537	31.347	27.5246	19.0788	20.5236	29.7924	42.5356	52.9885	44.8803	55.6962	104.174	182.109	74.4727	46.6469	128.491	45.5887
13.6556	0.792784	0.691495	0.00363777	0.238497	ENSG00000147124	ZNF41	protein_coding	7592	19.9803	34.0702	17.6996	16.6691	8.06776	12.3691	43.7793	26.8757	1.77214	4.03799	13.0498	3.82281	8.05599	6.35961	5.59734	13.4066	6.38033	10.9631	24.7615	0.913052	13.588	15.0503	6.61979	7.97907	19.3948	13.7826
15.5329	0.0901783	0.172316	0.00370734	0.238497	ENSG00000147642	SYBU	protein_coding	55638	4.23824	25.7419	11.5432	17.9513	14.522	22.1613	13.8635	30.7151	3.54428	10.768	0	9.9393	8.05599	9.53941	11.8166	4.46887	27.6481	18.2719	9.28557	42.0004	22.6466	21.0704	47.9935	12.8893	0	3.18061
430.998	0.411031	0.237968	0.00401886	0.238497	ENSG00000158985	CDC42SE2	protein_coding	56990	284.567	414.9	540.993	487.251	443.727	701.432	471.358	438.65	327.845	364.765	308.089	466.383	281.96	185.065	299.147	345.592	291.369	422.081	270.829	676.572	505.02	924.089	448.491	539.508	446.081	320.181
6.44307	1.4297	2.00544	0.003624	0.238497	ENSG00000159899	NPR2	protein_coding	4882	4.23824	2.27135	4.6173	1.28224	15.3287	6.69994	11.6745	0	3.54428	0.672998	0	6.11649	0.671332	0	0	1.48962	25.5213	0	23.2139	24.6524	27.1759	1.50503	1.65495	3.06887	0	2.1204
52.7415	-0.566053	0.354105	0.00394724	0.238497	ENSG00000163166	IWS1	protein_coding	55677	74.4719	46.1841	30.0124	20.5158	54.8608	30.9228	37.2124	72.9483	47.8477	95.5657	35.1778	99.393	79.8885	97.302	67.1681	87.8877	38.282	39.2846	94.4033	42.9134	18.1173	12.0402	18.2044	30.6887	53.3357	46.6489
52.7264	0.5671	0.44968	0.00407388	0.238497	ENSG00000163257	DCAF16	protein_coding	54876	20.5857	45.427	66.9508	80.7811	45.9862	45.8688	30.6455	32.6348	29.2403	18.1709	43.1211	37.4635	30.21	23.5305	20.5236	37.2405	72.3104	28.3215	30.9519	105.914	95.1158	129.433	79.4375	69.3565	135.764	15.903
312.351	0.361158	0.194815	0.00362413	0.238497	ENSG00000164691	TAGAP	protein_coding	117289	311.208	384.615	422.483	306.455	488.099	476.726	361.909	288.914	186.074	311.598	271.777	305.825	263.834	228.946	352.633	135.556	180.776	382.796	225.949	257.481	287.612	406.358	299.546	491.634	206.07	286.255
51.7339	0.47613	0.329438	0.00398224	0.238497	ENSG00000166046	TCP11L2	protein_coding	255394	34.5113	57.5408	37.7079	88.4745	48.4065	38.6535	66.3987	39.3537	38.987	34.3229	41.419	38.9927	24.8393	30.5261	24.8771	32.7717	42.5356	29.2351	60.3562	96.7835	122.292	97.827	43.0287	55.8535	89.701	29.6857
58.4402	0.545685	0.396645	0.00378359	0.238497	ENSG00000166479	TMX3	protein_coding	54495	27.2458	56.0266	47.7121	76.9344	33.8846	22.6767	27.7269	111.342	42.5313	24.2279	30.0713	22.1723	40.9513	12.0833	32.9621	44.6887	61.6766	76.742	38.6899	120.523	88.3218	200.169	72.8177	24.551	138.188	44.5285
4.39722	-0.0635102	0.144045	0.0040683	0.238497	ENSG00000169385	RNASE2	protein_coding	6036	3.63277	0	6.92595	1.28224	3.2271	0	0.729656	0.959847	16.8353	6.05698	0	1.52912	25.5106	22.8946	2.48771	5.95849	0	0.913595	0	1.8261	0	0	4.96484	8.59285	0	0
9.00102	0.834215	0.671466	0.00356909	0.238497	ENSG00000173281	PPP1R3B	protein_coding	79660	9.6874	10.5996	19.2387	10.2579	10.4881	10.3076	16.0524	15.3575	3.54428	2.69199	1.13477	5.35193	5.37066	6.99557	1.24385	10.4274	4.25356	10.9631	0	11.8697	22.6466	9.03018	16.5495	9.20662	9.6974	1.0602
1.88372	-0.0536648	0.13646	0.00372265	0.238497	ENSG00000176884	GRIN1	protein_coding	2902	0	0.757116	0.76955	0	1.61355	0.51538	0	0.959847	11.5189	0.672998	0	0.764562	0	1.90788	0.621927	20.8547	2.12678	0.913595	0	0	2.26466	0	1.65495	0	0	1.0602
3.69959	0.0546863	0.136986	0.00394158	0.238497	ENSG00000181019	NQO1	protein_coding	1728	9.6874	9.84251	7.6955	1.28224	3.2271	8.24608	19.7007	1.91969	0	0	0	2.29369	2.014	2.54384	1.24385	2.97924	2.12678	1.82719	0	2.73916	2.26466	7.52515	0	4.9102	0	2.1204
4.08059	-0.105832	0.197075	0.00402829	0.238497	ENSG00000183092	BEGAIN	protein_coding	57596	0.605462	1.51423	3.0782	1.28224	1.61355	2.06152	1.45931	1.91969	3.54428	3.36499	18.1563	5.35193	4.02799	1.27192	4.97542	17.8755	4.25356	6.39517	7.73798	0.913052	2.26466	1.50503	3.3099	3.06887	2.42435	2.1204
928.533	-0.366636	0.193368	0.00372573	0.238497	ENSG00000184009	ACTG1	protein_coding	71	1177.62	732.131	801.871	901.414	743.041	1048.28	754.464	757.319	1795.18	1088.91	878.877	873.894	780.088	2158.45	973.938	1273.63	612.512	967.497	801.654	729.529	822.072	544.821	551.098	1012.73	317.59	1043.24
130.438	-0.558365	0.320684	0.00351417	0.238497	ENSG00000185905	C16orf54	protein_coding	283897	134.413	116.596	93.885	64.112	112.142	141.214	136.446	87.346	230.378	167.577	124.824	138.386	175.889	317.344	162.323	224.933	144.621	106.891	137.736	63.9136	52.0872	37.6258	61.2331	109.866	12.1218	237.485
10.1078	-0.0776635	0.156863	0.00374109	0.238497	ENSG00000187554	TLR5	protein_coding	7100	13.9256	3.02846	2.30865	7.69344	6.45421	0	0	0	35.4428	10.768	0	12.9976	37.5946	27.9823	8.08505	8.93773	4.25356	3.65438	18.5711	2.73916	11.3233	7.52515	9.92969	3.68265	12.1218	13.7826
7.08116	-0.808378	0.522306	0.00372945	0.238497	ENSG00000187824	TMEM220	protein_coding	388335	6.66008	4.5427	5.38685	3.84672	8.06776	5.1538	5.83725	7.67877	8.86069	3.36499	11.915	9.9393	24.8393	10.8113	10.5728	13.4066	12.7607	0.913595	4.64279	4.56526	4.52932	0	4.96484	7.3653	2.42435	1.0602
36.2094	-0.528796	0.368745	0.00385248	0.238497	ENSG00000214655	ZSWIM8	protein_coding	23053	52.0698	13.6281	13.8519	21.7981	36.3049	20.0998	14.5931	41.2734	49.6199	54.5128	38.5821	46.6383	24.8393	68.0478	42.913	67.033	21.2678	22.8399	52.6182	31.9568	40.7639	55.6861	34.7539	12.2755	41.214	22.2643
16.9245	0.701126	0.682964	0.00411625	0.238882	ENSG00000101544	ADNP2	protein_coding	22850	13.9256	7.57116	20.7778	5.12896	36.3049	18.0383	25.538	22.0765	1.77214	5.38398	19.8584	24.466	6.71332	8.90345	5.59734	5.95849	10.6339	32.8894	18.5711	49.3048	18.1173	31.6056	8.27474	16.5719	4.8487	21.204
8.58232	0.0763733	0.155441	0.00412434	0.238882	ENSG00000129595	EPB41L4A	protein_coding	64097	7.26555	6.05693	8.46504	10.2579	9.68131	10.823	1.45931	3.83939	0	1.346	6.24121	6.11649	2.014	7.63153	6.21927	0	12.7607	10.9631	13.9284	9.13052	0	9.03018	9.92969	22.7097	38.7896	8.48162
77.8038	-0.720369	0.472973	0.00415773	0.239543	ENSG00000136937	NCBP1	protein_coding	4686	53.2807	52.9981	40.7861	56.4185	37.1117	23.1921	49.6166	48.9522	348.225	82.7788	64.1143	103.98	22.8253	39.4296	41.0472	151.941	29.7749	13.7039	23.2139	52.044	235.525	183.614	43.0287	36.2127	155.158	33.9265
50.5655	0.451311	0.2817	0.00427072	0.243476	ENSG00000163874	ZC3H12A	protein_coding	80149	28.4567	45.427	37.7079	34.6205	59.7014	115.445	71.5063	70.0688	55.8223	45.0909	36.8799	41.2863	28.196	26.0744	36.0718	29.7924	53.1694	63.9517	44.8803	55.6962	49.8226	87.2918	43.0287	74.8805	36.3653	43.4683
123.666	-0.394505	0.22331	0.00427018	0.243476	ENSG00000177156	TALDO1	protein_coding	6888	157.42	100.696	112.354	89.7567	79.8708	149.46	80.9918	108.463	209.112	94.2197	166.243	118.507	163.134	323.068	125.007	157.9	68.0569	116.027	114.522	89.4791	79.2632	60.2012	112.536	167.561	31.5166	139.947
10.3472	-1.10663	0.720049	0.00444041	0.25024	ENSG00000085563	ABCB1	protein_coding	5243	7.26555	3.02846	2.30865	11.5402	16.9423	3.09228	7.29656	0	39.8731	15.479	19.8584	2.29369	11.4126	10.1754	4.97542	53.6264	8.50711	14.6175	0	0.913052	4.52932	3.01006	9.92969	13.503	4.8487	0
99.0389	0.461479	0.337748	0.0044583	0.25024	ENSG00000158615	PPP1R15B	protein_coding	84919	79.921	73.4403	106.967	92.3212	90.3589	63.3917	79.5325	59.5105	56.7084	49.8019	66.3838	48.932	64.4479	51.5128	65.3024	87.8877	70.1837	80.3964	64.999	144.262	187.967	319.066	100.952	111.093	264.254	95.4182
31.9609	-0.666997	0.498409	0.00445216	0.25024	ENSG00000172543	CTSW	protein_coding	1521	23.0076	15.8994	16.1605	19.2336	40.3388	21.646	35.7531	18.2371	115.189	55.1858	17.0215	9.17474	17.4546	94.7581	26.1209	67.033	42.5356	41.1118	18.5711	18.261	24.9113	10.5352	24.8242	12.2755	9.6974	36.0469
27.9944	0.497835	0.385436	0.00451563	0.252157	ENSG00000065308	TRAM2	protein_coding	9697	19.9803	29.5275	28.4733	34.6205	18.5558	35.0458	39.4014	38.3939	8.86069	5.38398	18.7236	37.4635	22.8253	20.3507	27.9867	7.44811	25.5213	37.4574	38.6899	28.3046	43.0286	46.6559	34.7539	32.5301	26.6679	21.204
27.8405	0.557008	0.480371	0.00460718	0.255659	ENSG00000092140	G2E3	protein_coding	55632	12.7147	31.7989	31.5515	10.2579	27.4304	26.7998	34.2938	56.6309	16.8353	10.095	25.5322	27.5242	17.4546	17.8069	12.4385	10.4274	21.2678	40.1982	20.1187	56.6092	70.2045	25.5855	11.5846	41.1229	48.487	19.0836
8.72426	0.0631851	0.143237	0.00462529	0.255659	ENSG00000129204	USP6	protein_coding	9098	11.5038	1.51423	1.5391	6.4112	3.2271	3.60766	5.10759	19.1969	0.886069	2.01899	0.567383	2.29369	4.02799	0.635961	9.95083	1.48962	44.6623	2.74079	12.3808	26.4785	6.79399	16.5553	18.2044	3.06887	14.5461	7.42142
69.1611	0.528587	0.475488	0.00465428	0.255962	ENSG00000075568	TMEM131	protein_coding	23505	96.2685	38.6129	53.8685	130.788	37.9185	65.9686	47.4276	106.543	43.4174	67.9728	49.9297	18.3495	35.5806	30.5261	32.9621	38.7302	187.156	78.5692	24.7615	93.1313	97.3805	105.352	102.607	46.0331	150.31	18.0234
51.0463	0.139959	0.276805	0.00472189	0.258375	ENSG00000186260	MRTFB	protein_coding	57496	38.7496	10.5996	23.0865	43.5961	28.2372	26.2844	30.6455	33.5946	15.9492	17.498	22.1279	50.4611	16.7833	6.99557	16.1701	23.8339	10.6339	32.8894	80.4749	85.8269	47.5579	156.523	52.9583	34.9852	336.985	83.756
6.31527	-0.104639	0.191974	0.00500424	0.258464	ENSG00000102245	CD40LG	protein_coding	959	1.81639	4.5427	0	2.56448	4.03388	0	2.91862	6.71893	21.2657	9.42197	5.67383	4.58737	6.04199	3.81576	9.95083	7.44811	6.38033	9.13595	7.73798	1.8261	4.52932	4.51509	19.8594	1.84132	4.8487	12.7224
8.52156	0.0486678	0.133058	0.00495975	0.258464	ENSG00000105329	TGFB1	protein_coding	7040	5.44916	0.757116	10.7737	10.2579	1.61355	3.09228	2.91862	0.959847	0.886069	5.38398	5.10645	0.764562	2.68533	0.635961	3.10964	2.97924	0	16.4447	26.3091	55.6962	43.0286	7.52515	1.65495	3.68265	2.42435	7.42142
17.1457	0.0865669	0.166334	0.00499349	0.258464	ENSG00000108506	INTS2	protein_coding	57508	8.47647	7.57116	17.6996	44.8784	12.9084	3.60766	8.75587	25.9159	3.54428	2.69199	17.0215	6.88106	9.39865	5.08769	6.21927	4.46887	48.9159	59.3837	17.0235	18.261	20.382	22.5755	9.92969	7.97907	50.9114	5.30101
73.434	0.457417	0.319884	0.00492572	0.258464	ENSG00000109118	PHF12	protein_coding	57649	97.4794	65.8691	106.198	125.659	19.3626	74.7301	94.8553	65.2696	46.9616	37.6879	60.1426	84.8664	53.0352	26.0744	37.3156	55.116	87.1979	74.9148	89.7605	63.0006	76.9985	139.968	72.8177	57.0811	65.4575	131.465
86.3699	-0.106932	0.197319	0.00500835	0.258464	ENSG00000115523	GNLY	protein_coding	10578	27.8513	24.2277	26.1647	52.5718	205.728	94.8299	32.8345	57.5908	303.922	137.965	56.7383	55.813	13.4266	441.993	41.6691	204.078	8.50711	66.6925	40.2375	20.0871	40.7639	28.5956	38.0638	59.5361	87.2766	78.455
145.693	0.32268	0.186772	0.00496712	0.258464	ENSG00000119707	RBM25	protein_coding	58517	117.46	196.85	139.288	97.4502	100.847	186.052	137.905	162.214	91.2651	87.4898	136.739	122.33	129.567	148.815	102.618	114.701	189.283	175.41	171.783	111.392	158.526	218.229	178.734	189.043	157.583	166.452
91.4682	-0.606415	0.41499	0.00489939	0.258464	ENSG00000163191	S100A11	protein_coding	6282	183.455	31.7989	60.7944	108.99	83.9047	58.2379	30.6455	58.5506	197.593	78.7408	60.71	52.7548	132.252	295.722	91.4233	217.485	51.0427	72.174	68.0942	32.8699	33.9699	31.6056	64.543	116.617	41.214	122.983
143.846	0.488773	0.417585	0.00488853	0.258464	ENSG00000172869	DMXL1	protein_coding	1657	92.6357	97.668	189.309	224.392	80.6776	131.422	148.85	84.4665	101.012	100.277	128.229	117.743	89.2872	40.7015	67.7901	38.7302	74.4372	116.94	89.7605	224.611	280.818	364.217	198.594	159.581	402.442	95.4182
101.846	-0.612347	0.479164	0.00493515	0.258464	ENSG00000173801	JUP	protein_coding	3728	38.7496	96.9109	24.6256	60.2652	55.6675	59.2687	120.393	20.1568	79.7462	95.5657	289.933	71.1042	179.917	125.92	118.166	195.14	93.5782	99.5819	85.1177	63.0006	79.2632	24.0805	110.882	123.982	303.044	33.9265
19.913	-0.580111	0.382741	0.00479857	0.258464	ENSG00000183011	NAA38	protein_coding	84316	15.742	19.685	22.3169	14.1046	18.5558	28.3459	15.3228	15.3575	31.8985	34.9959	20.4258	19.114	22.154	31.798	19.9017	59.5849	21.2678	26.4943	17.0235	13.6958	4.52932	1.50503	6.61979	14.7306	2.42435	20.1438
2.23306	-0.0373678	0.127173	0.00479889	0.258464	ENSG00000188729	OSTN	protein_coding	344901	0	0	0	1.28224	0	0.51538	0	0	0	2.01899	0	10.7039	0	0.635961	0	32.7717	0	0	0	0.913052	6.79399	0	0	0	2.42435	0
542.92	0.476121	0.44286	0.00500703	0.258464	ENSG00000198625	MDM4	protein_coding	4194	235.525	448.213	501.746	738.57	519.564	372.104	498.355	448.248	123.164	409.183	456.176	443.446	395.415	183.793	337.085	166.838	714.597	370.92	389.994	651.006	1207.06	1530.62	723.212	713.82	1335.82	201.438
62.4131	0.416986	0.300388	0.0051181	0.262882	ENSG00000118263	KLF7	protein_coding	8609	45.4097	60.5693	61.564	57.7008	79.8708	78.3377	50.3463	79.6673	58.4805	48.4559	38.5821	29.8179	44.9793	30.5261	70.8997	14.8962	129.733	61.2109	61.9038	37.4351	58.8812	79.7666	79.4375	63.8326	135.764	64.6723
106.842	0.420504	0.358087	0.00514605	0.263077	ENSG00000115919	KYNU	protein_coding	8942	182.244	98.4251	86.1895	112.837	92.7792	84.0069	98.5035	95.9847	74.4298	119.121	73.1924	71.1042	67.8046	108.749	71.5216	17.8755	87.1979	87.7052	102.141	223.698	153.997	219.734	117.501	105.569	150.31	75.2744
1241.59	0.441261	0.458382	0.0052627	0.267783	ENSG00000124942	AHNAK	protein_coding	79026	1109.81	865.384	1015.04	2142.62	680.919	575.679	844.941	795.713	702.653	901.817	790.932	555.836	658.577	541.839	796.067	630.11	761.386	889.842	690.227	1844.36	3163.73	4798.04	1926.36	1120.14	2383.14	1096.25
27.2499	0.575561	0.618856	0.00529127	0.267984	ENSG00000064703	DDX20	protein_coding	11218	32.0895	40.8843	33.0906	38.4672	26.6236	39.1689	26.2676	23.0363	8.86069	10.095	7.94336	26.7597	25.5106	8.90345	37.9376	4.46887	25.5213	21.9263	74.2846	21.0002	4.52932	12.0402	38.0638	34.9852	26.6679	59.3713
301.289	0.341489	0.239622	0.00592897	0.272034	ENSG00000010244	ZNF207	protein_coding	7756	260.954	240.763	320.902	292.351	249.294	240.167	299.159	215.965	159.492	219.397	219.01	253.07	226.239	213.683	224.516	195.14	272.228	212.868	318.805	414.526	561.636	633.618	453.456	323.459	606.088	206.739
10.5213	0.0696783	0.148775	0.0056969	0.272034	ENSG00000035664	DAPK2	protein_coding	23604	13.3202	4.5427	6.92595	1.28224	16.1355	5.66918	25.538	11.5182	0	0.672998	5.67383	7.64562	7.38465	3.81576	3.10964	5.95849	8.50711	11.8767	6.19038	31.0438	6.79399	37.6258	39.7188	2.4551	4.8487	5.30101
288.399	0.343496	0.224954	0.00567653	0.272034	ENSG00000039523	RIPOR1	protein_coding	79567	254.294	301.332	230.095	326.971	267.043	200.483	259.757	229.403	139.999	178.344	225.818	246.953	275.918	131.008	246.283	160.879	401.961	248.498	281.662	365.221	604.665	588.467	408.772	233.848	494.568	196.137
3.88289	-0.0790426	0.158597	0.00586612	0.272034	ENSG00000064652	SNX24	protein_coding	28966	0.605462	1.51423	0	3.84672	1.61355	1.54614	1.45931	0.959847	2.65821	8.74898	0	19.114	1.34266	1.90788	1.24385	22.3443	8.50711	1.82719	3.09519	1.8261	0	0	6.61979	1.84132	7.27305	1.0602
73.1629	0.143186	0.27787	0.00590758	0.272034	ENSG00000072121	ZFYVE26	protein_coding	23503	41.7769	35.5845	69.2595	111.555	47.5998	46.3842	45.9683	40.3136	7.97462	57.2048	63.5469	35.1698	29.5386	20.9867	50.998	28.3028	70.1837	46.5934	126.903	159.784	142.674	197.159	117.501	62.605	225.465	21.204
41.3564	0.100501	0.185125	0.0059354	0.272034	ENSG00000078043	PIAS2	protein_coding	9063	24.824	162.023	52.3294	44.8784	70.1895	9.27684	14.5931	95.9847	10.6328	14.806	61.2774	34.4053	17.4546	10.8113	24.8771	13.4066	44.6623	60.2973	40.2375	54.7831	36.2346	54.1811	41.3737	53.3984	14.5461	13.7826
39.3075	0.527932	0.684256	0.00568009	0.272034	ENSG00000105373	NOP53	protein_coding	29997	26.0349	28.0133	42.3252	65.3942	37.9185	40.715	34.2938	48.9522	16.8353	20.8629	47.0928	15.2912	4.02799	20.3507	25.499	46.1783	82.9443	35.6302	41.7851	138.784	49.8226	30.1006	43.0287	46.0331	9.6974	24.3847
97.0054	0.427803	0.363993	0.00594743	0.272034	ENSG00000112200	ZNF451	protein_coding	26036	41.1714	121.896	60.7944	79.4988	111.335	69.5763	88.2884	104.623	36.3288	87.4898	57.3057	97.0993	65.7906	36.2498	62.8146	46.1783	108.466	57.5565	106.784	139.697	276.289	242.31	94.332	108.024	123.642	98.5988
9.61535	-0.0997273	0.184475	0.00550434	0.272034	ENSG00000117281	CD160	protein_coding	11126	3.63277	3.78558	0	7.69344	6.45421	1.03076	4.37793	21.1166	31.8985	24.2279	11.915	3.82281	7.38465	16.535	5.59734	19.3651	17.0142	15.5311	1.5476	2.73916	13.588	1.50503	11.5846	6.13775	7.27305	4.24081
12.5005	-0.122464	0.229536	0.00581959	0.272034	ENSG00000125810	CD93	protein_coding	22918	10.8983	1.51423	10.7737	7.69344	6.45421	12.3691	0.729656	18.2371	29.2403	17.498	13.0498	2.29369	45.6506	40.0655	13.0605	16.3858	8.50711	10.9631	12.3808	0	2.26466	6.02012	9.92969	19.6408	7.27305	2.1204
17.8692	0.160566	0.357592	0.00594763	0.272034	ENSG00000132436	FIGNL1	protein_coding	63979	16.9529	22.7135	10.7737	26.927	5.64743	14.4306	14.5931	25.9159	6.20248	2.01899	9.64551	9.9393	23.4966	3.81576	6.21927	19.3651	12.7607	11.8767	7.73798	30.1307	31.7053	18.0604	31.444	33.7576	21.8192	46.6489
29.0641	0.164955	0.376961	0.00579601	0.272034	ENSG00000136021	SCYL2	protein_coding	55681	24.2185	8.32828	25.3951	48.7251	18.5558	20.6152	10.2152	12.478	3.54428	24.9009	20.4258	15.2912	14.098	9.53941	8.08505	28.3028	36.1552	21.0127	35.5947	41.0873	29.4406	102.342	67.8529	42.9642	38.7896	47.7091
161.987	-0.897674	0.690208	0.00562323	0.272034	ENSG00000143546	S100A8	protein_coding	6279	218.572	12.1139	148.523	67.9587	89.5521	63.9071	71.5063	124.78	400.503	76.0488	86.8096	73.3979	248.393	794.315	156.726	545.202	125.48	133.385	68.0942	31.9568	63.4105	6.02012	172.115	270.675	16.9705	145.248
27.6168	0.135138	0.255249	0.00597082	0.272034	ENSG00000164136	IL15	protein_coding	3600	59.9408	15.8994	10.7737	44.8784	58.0879	24.2229	16.7821	24.956	12.405	10.768	2.83692	5.35193	19.4686	27.9823	21.1455	23.8339	36.1552	25.5807	29.4043	38.3482	22.6466	15.0503	31.444	19.027	77.5792	43.4683
6.67792	0.0534458	0.136146	0.00557588	0.272034	ENSG00000164398	ACSL6	protein_coding	23305	0	4.5427	0.76955	10.2579	8.06776	24.2229	3.64828	5.75908	0	3.36499	1.13477	6.88106	4.02799	0	3.10964	0	10.6339	7.30876	10.8332	10.9566	11.3233	0	4.96484	12.8893	2.42435	26.5051
8.21649	0.0728612	0.151901	0.00570045	0.272034	ENSG00000168152	THAP9	protein_coding	79725	3.02731	10.5996	5.38685	7.69344	4.84065	5.66918	6.5669	24.956	0	4.71099	2.26953	7.64562	3.35666	1.27192	8.08505	0	4.25356	1.82719	13.9284	15.5219	2.26466	7.52515	28.1341	24.551	12.1218	7.42142
24.0454	0.443409	0.369198	0.00563083	0.272034	ENSG00000168612	ZSWIM1	protein_coding	90204	22.4021	29.5275	33.8602	23.0803	31.4643	19.0691	21.8897	13.4379	14.1771	8.07598	20.9932	24.466	20.8113	20.9867	11.1947	8.93773	42.5356	22.8399	37.1423	28.3046	40.7639	37.6258	34.7539	26.3923	14.5461	15.903
18.802	0.169637	0.388146	0.0058529	0.272034	ENSG00000170037	CNTROB	protein_coding	116840	10.8983	22.7135	21.5474	30.7737	15.3287	12.3691	24.0786	10.5583	7.08855	17.498	5.67383	12.9976	2.014	8.90345	14.9263	7.44811	48.9159	4.56798	29.4043	16.4349	15.8526	24.0805	39.7188	17.1857	50.9114	16.9632
15.5193	-0.194086	0.631446	0.00554566	0.272034	ENSG00000171649	ZIK1	protein_coding	284307	3.02731	15.1423	6.1564	11.5402	16.1355	12.3691	16.0524	3.83939	31.0124	20.8629	5.10645	17.5849	19.4686	32.434	23.0113	34.2613	2.12678	9.13595	3.09519	8.21747	22.6466	31.6056	4.96484	6.13775	24.2435	23.3245
15.5945	0.110221	0.202408	0.00560771	0.272034	ENSG00000185305	ARL15	protein_coding	54622	4.8437	4.5427	6.92595	16.6691	14.522	4.12304	29.1862	16.3174	4.43034	5.38398	2.26953	8.41018	12.7553	5.08769	4.97542	7.44811	2.12678	23.7535	12.3808	27.3916	20.382	37.6258	23.1693	10.4342	89.701	10.602
7235.87	0.363782	0.373449	0.00560181	0.272034	ENSG00000198763	MT-ND2	protein_coding	4536	5093.15	5045.42	9109.16	5859.83	4822.1	8076.52	5968.58	9885.46	6977.79	3683.99	4452.82	5673.05	4310.62	7029.91	6655.86	2130.16	18213.7	8245.2	15418.7	5036.39	9676.9	7635.02	6548.63	6050.59	9134.95	7398.09
7.81641	0.0302765	0.12411	0.00555057	0.272034	ENSG00000261611	AC010547.4	protein_coding	NA	11.5038	12.1139	0	23.0803	10.4881	6.18456	1.45931	17.2772	0	0	1.70215	0	7.38465	5.08769	0	0	4.25356	24.6671	18.5711	6.39136	0	0	14.8945	0	0	38.1673
4.22445	-0.0981483	0.183067	0.00582464	0.272034	ENSG00000267534	S1PR2	protein_coding	9294	3.63277	3.78558	1.5391	0	4.84065	3.09228	6.5669	4.79923	18.6074	2.01899	8.51075	6.11649	7.38465	5.72365	6.21927	5.95849	2.12678	1.82719	0	3.65221	2.26466	3.01006	3.3099	0	4.8487	0
43.4445	0.120656	0.223101	0.00566658	0.272034	ENSG00000278540	ACACA	protein_coding	31	30.8786	48.4554	56.9467	58.983	54.054	11.8537	32.1049	35.5143	26.5821	35.6689	25.5322	11.4684	13.4266	14.6271	4.97542	40.2198	193.537	46.5934	58.8086	35.609	15.8526	120.402	51.3034	31.9163	67.8818	6.36121
12.1231	0.454126	1.08907	0.0060267	0.273437	ENSG00000001084	GCLC	protein_coding	2729	4.8437	8.32828	6.92595	16.6691	16.9423	7.21532	10.9448	23.0363	3.54428	2.01899	5.67383	7.64562	4.69933	6.35961	5.59734	10.4274	4.25356	12.7903	13.9284	10.9566	6.79399	16.5553	38.0638	6.75152	38.7896	25.4449
237.59	0.484476	0.597109	0.00616215	0.277495	ENSG00000082438	COBLL1	protein_coding	22837	139.862	188.522	266.264	455.195	120.21	136.06	165.632	128.619	115.189	139.311	201.988	211.784	120.84	27.3463	141.177	113.211	144.621	192.769	145.474	493.961	582.018	848.837	420.357	250.42	240.011	187.656
34.3596	-0.578823	0.423768	0.00616713	0.277495	ENSG00000187608	ISG15	protein_coding	9636	50.2534	22.7135	34.6297	48.7251	29.0439	32.9843	33.5642	12.478	43.4174	64.6078	27.2344	29.0533	44.9793	60.4163	44.7788	99.8047	36.1552	19.1855	9.28557	18.261	15.8526	4.51509	28.1341	56.4673	2.42435	24.3847
156.188	0.429923	0.394101	0.00624259	0.279735	ENSG00000085832	EPS15	protein_coding	2060	130.174	137.795	135.441	197.465	124.243	72.1532	134.986	141.097	124.05	94.2197	126.526	84.8664	104.056	36.8857	72.7655	74.4811	95.705	169.929	80.4749	230.089	264.965	520.74	178.734	117.845	528.509	82.6958
6.96433	0.0518314	0.135029	0.00626837	0.279739	ENSG00000138623	SEMA7A	protein_coding	8482	4.8437	2.27135	13.0823	19.2336	0	2.5769	5.83725	2.87954	0.886069	0	1.13477	6.11649	5.37066	0	1.24385	2.97924	2.12678	9.13595	1.5476	18.261	24.9113	37.6258	3.3099	7.3653	7.27305	1.0602
10.9172	0.0654911	0.144633	0.00640249	0.284558	ENSG00000169914	OTUD3	protein_coding	23252	6.66008	6.81405	10.7737	10.2579	12.9084	28.8613	13.1338	10.5583	6.20248	0	3.97168	0.764562	6.04199	17.1709	7.46313	2.97924	10.6339	6.39517	61.9038	8.21747	4.52932	4.51509	3.3099	6.75152	26.6679	6.36121
78.1417	0.441252	0.365516	0.0064761	0.28666	ENSG00000164938	TP53INP1	protein_coding	94241	55.0971	96.1537	110.046	46.1606	122.63	122.66	96.3146	118.061	36.3288	55.8588	39.7168	61.1649	54.3779	55.3286	42.291	96.8254	136.114	95.9275	167.14	100.436	79.2632	61.7062	66.1979	47.2607	31.5166	37.1071
71.3264	0.430309	0.417444	0.00650478	0.286763	ENSG00000175376	EIF1AD	protein_coding	84285	52.0698	117.353	96.9632	73.0876	66.9624	89.6761	78.8028	82.5468	34.5567	64.6078	47.6602	62.6941	38.2659	46.4251	65.3024	35.7509	31.9017	55.7293	54.1658	73.9572	81.5278	237.795	71.1628	102.5	65.4575	27.5653
6.92562	0.0390291	0.127803	0.00656712	0.288344	ENSG00000135476	ESPL1	protein_coding	9700	6.66008	4.5427	10.0041	17.9513	6.45421	0	0.729656	8.63862	0	0	0.567383	6.11649	0.671332	0	0.621927	0	36.1552	0	0	7.30442	18.1173	1.50503	11.5846	1.22755	41.214	0
266.106	-0.326666	0.204508	0.00664695	0.290677	ENSG00000086730	LAT2	protein_coding	7462	297.282	243.791	227.787	228.239	263.009	207.698	295.511	227.484	295.061	294.773	386.388	373.871	370.575	496.049	359.474	215.995	302.002	261.288	198.092	263.872	172.114	75.2515	249.897	255.33	89.701	268.231
28.6422	-0.506321	0.402532	0.00672452	0.292423	ENSG00000010295	IFFO1	protein_coding	25900	29.0622	12.1139	28.4733	11.5402	15.3287	30.4074	32.8345	25.9159	47.8477	41.7259	10.7803	29.0533	34.2379	58.5084	41.6691	70.0122	38.282	29.2351	41.7851	19.1741	15.8526	7.52515	29.7891	17.1857	7.27305	19.0836
8.99875	0.0801489	0.159174	0.00674057	0.292423	ENSG00000133619	KRBA1	protein_coding	84626	1.21092	6.81405	11.5432	16.6691	10.4881	25.2536	10.2152	22.0765	1.77214	3.36499	2.26953	9.17474	1.34266	3.1798	9.95083	4.46887	10.6339	15.5311	3.09519	19.1741	4.52932	1.50503	4.96484	3.68265	19.3948	11.6622
26.9468	0.102623	0.189623	0.00680076	0.293863	ENSG00000101935	AMMECR1	protein_coding	9949	19.3748	60.5693	21.5474	8.97567	39.532	60.8148	26.9973	85.4263	5.31641	4.03799	26.667	15.2912	23.4966	2.54384	12.4385	26.8132	17.0142	11.8767	13.9284	15.5219	27.1759	39.1308	44.6836	20.2546	9.6974	61.4917
11.0731	0.0695916	0.148389	0.00689897	0.296928	ENSG00000144724	PTPRG	protein_coding	5793	4.8437	12.871	16.9301	28.2093	10.4881	22.6767	5.83725	3.83939	0.886069	0.672998	0	10.7039	8.72732	8.26749	3.10964	4.46887	10.6339	10.9631	6.19038	13.6958	27.1759	25.5855	13.2396	0.613775	26.6679	10.602
313.318	0.354145	0.26256	0.00696623	0.298643	ENSG00000188994	ZNF292	protein_coding	23036	237.341	252.12	230.865	241.061	394.513	366.95	313.022	336.906	135.569	261.123	269.507	279.065	315.526	151.359	275.514	138.535	295.622	249.412	306.424	561.527	430.286	660.708	329.335	300.136	504.265	309.579
5.61222	0.0652331	0.144677	0.00702953	0.300175	ENSG00000103257	SLC7A5	protein_coding	8140	3.63277	7.57116	9.23459	5.12896	1.61355	6.69994	7.29656	2.87954	0	2.69199	2.26953	4.58737	0.671332	3.1798	0	5.95849	0	14.6175	7.73798	3.65221	4.52932	9.03018	1.65495	6.13775	9.6974	25.4449
66.368	0.123828	0.227048	0.00722094	0.303586	ENSG00000103168	TAF1C	protein_coding	9013	33.9059	40.1272	43.0948	85.91	54.8608	26.7998	56.1835	101.744	7.08855	28.2659	63.5469	33.6407	28.8673	4.45173	46.0226	38.7302	76.564	16.4447	26.3091	154.306	174.379	129.433	168.805	63.2188	179.402	43.4683
21.8246	0.497976	0.893419	0.00717266	0.303586	ENSG00000135541	AHI1	protein_coding	54806	32.0895	24.2277	28.4733	19.2336	21.7829	32.9843	11.6745	19.1969	5.31641	18.1709	14.752	7.64562	28.196	7.63153	10.5728	13.4066	57.423	21.9263	69.6418	11.8697	18.1173	10.5352	14.8945	44.8056	4.8487	18.0234
6.18591	-0.058494	0.139127	0.00717217	0.303586	ENSG00000153531	ADPRHL1	protein_coding	113622	0	0.757116	0	2.56448	1.61355	0.51538	3.64828	0.959847	19.4935	0.672998	5.67383	2.29369	0.671332	0	15.5482	22.3443	12.7607	7.30876	9.28557	1.8261	2.26466	1.50503	16.5495	0	31.5166	1.0602
35.6129	-0.462088	0.352068	0.00721111	0.303586	ENSG00000163527	STT3B	protein_coding	201595	40.566	43.1556	32.3211	26.927	36.3049	22.1613	23.349	26.8757	61.1387	15.479	31.2061	49.6965	62.4339	24.8025	58.4612	81.9292	61.6766	15.5311	47.9754	21.9132	18.1173	21.0704	14.8945	18.4132	38.7896	30.7459
203.61	-0.397445	0.263563	0.0072637	0.304209	ENSG00000204642	HLA-F	protein_coding	3134	227.048	148.395	219.322	143.611	194.433	246.867	248.813	186.21	295.061	255.066	266.67	261.48	205.428	275.371	235.088	391.771	204.171	184.546	235.234	143.349	129.086	99.332	115.846	139.941	16.9705	224.763
4.43847	0.0232696	0.121947	0.0073003	0.304571	ENSG00000122966	CIT	protein_coding	11113	11.5038	0	3.84775	0	2.42033	0	1.45931	0	0.886069	0	1.70215	0	0	0	0	0	0	0	3.09519	0	0	46.6559	18.2044	1.84132	12.1218	11.6622
50.0357	-0.365907	0.268752	0.00733725	0.304944	ENSG00000165609	NUDT5	protein_coding	11164	42.3824	45.427	33.0906	41.0317	22.5897	38.6535	32.8345	44.1529	86.8347	69.3188	63.5469	51.9902	59.0772	60.4163	67.1681	43.199	108.466	52.0749	29.4043	57.5223	45.2932	40.6358	51.3034	34.3714	55.7601	24.3847
45.7398	-0.358025	0.243725	0.00744994	0.30845	ENSG00000163866	SMIM12	protein_coding	113444	53.2807	37.8558	26.9342	69.2409	34.6914	39.1689	28.4566	36.4742	56.7084	53.1668	64.6817	58.1067	45.6506	50.8769	75.8751	71.5018	61.6766	36.5438	24.7615	54.7831	40.7639	34.6157	34.7539	51.5571	12.1218	34.9867
56.9732	-0.453012	0.36709	0.0075325	0.310687	ENSG00000198231	DDX42	protein_coding	11325	44.8042	74.9545	35.3993	33.3382	33.0778	45.3534	70.047	76.7877	77.088	109.699	75.462	78.7499	69.8186	84.5828	62.8146	87.8877	42.5356	70.3468	102.141	37.4351	27.1759	7.52515	24.8242	30.6887	19.3948	59.3713
191.874	0.393373	0.628767	0.0075972	0.312173	ENSG00000142875	PRKACB	protein_coding	5567	109.589	101.454	156.219	344.922	150.06	116.476	153.957	134.379	62.9109	179.017	139.009	162.087	83.2452	51.5128	106.35	87.8877	136.114	186.373	66.5466	333.264	160.791	549.336	327.68	244.896	656.999	187.656
65.0821	0.357961	0.296018	0.00771519	0.315436	ENSG00000112282	MED23	protein_coding	9439	49.0424	53.7552	58.4858	93.6035	69.3827	36.0766	53.2649	41.2734	30.1263	34.3229	49.9297	56.5776	40.9513	20.3507	39.1814	53.6264	151.001	78.5692	30.9519	51.1309	81.5278	132.443	117.501	46.6469	167.28	55.1305
8.41243	-0.0784138	0.157381	0.00773574	0.315436	ENSG00000131634	TMEM204	protein_coding	79652	1.21092	0.757116	0.76955	3.84672	18.5558	5.1538	1.45931	8.63862	24.8099	9.42197	29.5039	5.35193	15.4406	0	17.414	17.8755	8.50711	0.913595	0	2.73916	0	1.50503	9.92969	6.13775	9.6974	19.0836
30.841	0.378585	0.482887	0.00778743	0.315436	ENSG00000157823	AP3S2	protein_coding	10239	45.4097	15.1423	33.8602	38.4672	51.6337	31.4382	39.4014	27.8355	22.1517	13.46	34.6104	12.233	16.112	40.0655	19.2797	22.3443	34.0284	26.4943	55.7134	34.696	29.4406	10.5352	54.6133	50.3295	26.6679	15.903
11.0602	0.0469098	0.131597	0.00779247	0.315436	ENSG00000171617	ENC1	protein_coding	8507	2.42185	5.29981	20.0083	1.28224	5.64743	19.0691	10.9448	2.87954	0	0	7.37598	6.11649	6.04199	10.1754	2.48771	1.48962	12.7607	8.22236	6.19038	19.1741	22.6466	76.7565	19.8594	8.59285	12.1218	0
13.2879	-0.0898979	0.171076	0.00783569	0.316011	ENSG00000227191	TRGC2	TR_C_gene	NA	7.87101	7.57116	1.5391	6.4112	14.522	6.69994	20.4304	5.75908	77.9741	26.9199	4.53907	7.64562	10.7413	47.0611	7.46313	19.3651	0	21.9263	1.5476	4.56526	0	0	13.2396	14.7306	0	16.9632
9.46627	-0.0703565	0.14852	0.00787525	0.316434	ENSG00000180739	S1PR5	protein_coding	53637	1.21092	7.57116	0	6.4112	12.9084	4.63842	4.37793	0	16.8353	13.46	13.6172	10.7039	8.72732	38.1576	5.59734	26.8132	4.25356	11.8767	1.5476	0.913052	11.3233	0	3.3099	4.9102	7.27305	29.6857
10.1829	0.0916689	0.171456	0.00795798	0.318583	ENSG00000274180	NATD1	protein_coding	256302	10.2929	5.29981	6.1564	11.5402	12.1016	9.27684	8.75587	34.5545	0.886069	10.095	7.94336	6.11649	4.02799	9.53941	5.59734	0	6.38033	20.0991	13.9284	11.8697	4.52932	10.5352	24.8242	8.59285	4.8487	16.9632
9.86283	0.0638546	0.143528	0.00801679	0.319761	ENSG00000157657	ZNF618	protein_coding	114991	2.42185	9.08539	12.3128	3.84672	8.87453	5.1538	5.83725	21.1166	0	0.672998	6.8086	6.11649	6.04199	0.635961	0	5.95849	8.50711	0.913595	4.64279	10.9566	31.7053	42.1408	21.5143	8.59285	31.5166	1.0602
33.0357	-0.482001	0.408871	0.00807103	0.32075	ENSG00000166595	CIAO2B	protein_coding	51647	46.6206	32.556	42.3252	21.7981	20.1694	44.3227	22.6193	20.1568	48.7338	45.7639	39.1494	36.699	38.2659	59.7803	40.4253	78.95	48.9159	22.8399	27.8567	23.7394	4.52932	3.01006	16.5495	34.9852	0	38.1673
6.2515	-0.0704994	0.149697	0.00810798	0.321047	ENSG00000149557	FEZ1	protein_coding	9638	4.8437	0.757116	6.92595	1.28224	4.84065	0	1.45931	3.83939	46.0756	13.46	0	6.11649	2.68533	1.27192	4.35349	23.8339	0	5.48157	3.09519	6.39136	13.588	0	4.96484	0	7.27305	0
13.9518	0.0839825	0.162411	0.00814857	0.321485	ENSG00000131584	ACAP3	protein_coding	116983	2.42185	19.685	3.0782	5.12896	18.5558	2.06152	23.349	7.67877	4.43034	7.40298	2.83692	3.82281	4.69933	3.81576	3.10964	10.4274	23.3946	17.3583	29.4043	7.30442	47.5579	43.6459	18.2044	3.06887	46.0627	4.24081
18.8756	-0.488023	0.498691	0.00822648	0.323387	ENSG00000025708	TYMP	protein_coding	1890	19.9803	6.05693	6.92595	12.8224	20.1694	11.8537	18.2414	23.0363	38.987	23.5549	14.1846	11.4684	26.182	41.9734	9.95083	55.116	8.50711	9.13595	15.476	11.8697	11.3233	15.0503	23.1693	22.7097	9.6974	23.3245
31.6543	0.361478	0.319406	0.00862146	0.325197	ENSG00000041880	PARP3	protein_coding	10039	27.2458	44.6699	51.5598	28.2093	31.4643	51.0226	37.2124	23.0363	21.2657	36.3419	28.3692	25.9951	16.7833	25.4384	21.7675	11.917	44.6623	23.7535	21.6663	32.8699	56.6166	22.5755	51.3034	36.2127	26.6679	24.3847
30.481	0.11524	0.209887	0.00857748	0.325197	ENSG00000069020	MAST4	protein_coding	375449	12.1092	28.7704	28.4733	129.506	28.2372	48.4457	31.3752	15.3575	14.1771	18.8439	15.3193	12.233	29.5386	6.35961	14.9263	17.8755	14.8874	14.6175	15.476	21.0002	95.1158	78.2616	28.1341	22.7097	41.214	9.54182
23.5372	-0.40051	0.324512	0.00834867	0.325197	ENSG00000122435	TRMT13	protein_coding	54482	16.3475	15.8994	14.6214	15.3869	20.1694	19.5844	9.48553	28.7954	52.2781	32.9769	27.2344	25.9951	41.6226	21.6227	29.2306	16.3858	14.8874	13.7039	24.7615	21.9132	20.382	24.0805	16.5495	27.0061	21.8192	39.2275
14.3343	-0.513279	0.633751	0.00862384	0.325197	ENSG00000125753	VASP	protein_coding	7408	10.8983	21.9564	7.6955	11.5402	17.7491	12.3691	9.48553	21.1166	34.5567	5.38398	17.0215	21.4077	26.8533	22.8946	10.5728	35.7509	14.8874	10.9631	10.8332	6.39136	4.52932	0	16.5495	6.13775	2.42435	12.7224
126.407	-0.303264	0.191861	0.00854275	0.325197	ENSG00000136280	CCM2	protein_coding	83605	121.092	112.81	99.2719	121.813	134.732	74.7301	92.6663	122.86	106.328	113.064	163.974	190.376	124.868	134.824	110.703	275.58	142.494	124.249	157.855	143.349	90.5865	100.837	124.121	92.0662	87.2766	124.044
16.8332	0.0819677	0.160661	0.00863089	0.325197	ENSG00000138640	FAM13A	protein_coding	10144	3.63277	4.5427	21.5474	25.6448	37.1117	9.27684	14.5931	13.4379	0	8.07598	2.26953	9.17474	18.126	3.81576	8.70698	8.93773	65.9301	21.0127	38.6899	2.73916	27.1759	39.1308	18.2044	10.4342	16.9705	8.48162
12.804	0.0544487	0.136416	0.00848021	0.325197	ENSG00000143079	CTTNBP2NL	protein_coding	55917	4.23824	0.757116	25.3951	11.5402	6.45421	2.06152	2.91862	2.87954	0	0	0.567383	6.11649	7.38465	4.45173	1.86578	13.4066	2.12678	12.7903	34.0471	28.3046	22.6466	6.02012	26.4792	12.2755	72.7305	25.4449
64.2816	0.123108	0.222441	0.00855431	0.325197	ENSG00000164300	SERINC5	protein_coding	256987	67.2063	10.5996	34.6297	97.4502	79.8708	26.2844	39.4014	96.9445	67.3412	14.806	34.6104	34.4053	27.5246	28.6182	53.4857	25.3236	197.79	51.1613	117.617	59.3484	47.5579	109.867	173.77	93.2938	48.487	33.9265
30.3219	0.180444	0.422342	0.00855105	0.325197	ENSG00000173065	FAM222B	protein_coding	55731	14.5311	23.4706	16.9301	44.8784	6.45421	13.9153	71.5063	33.5946	15.0632	22.8819	13.0498	16.8204	25.5106	10.1754	14.9263	19.3651	59.5498	19.1855	40.2375	28.3046	27.1759	102.342	29.7891	31.3025	46.0627	41.3479
36.0816	0.369316	1.03129	0.00851605	0.325197	ENSG00000181143	MUC16	protein_coding	94025	19.9803	13.6281	23.0865	28.2093	11.2949	18.0383	26.9973	48.9522	23.0378	23.5549	8.51075	18.3495	8.72732	6.35961	12.4385	44.6887	31.9017	23.7535	35.5947	54.7831	38.4993	34.6157	91.0222	13.503	150.31	128.284
50.2065	0.371782	0.367719	0.00856499	0.325197	ENSG00000198001	IRAK4	protein_coding	51135	69.6282	34.8273	34.6297	37.1849	37.1117	48.9611	59.1021	80.6271	36.3288	20.8629	30.0713	45.8737	38.2659	39.4296	31.0964	46.1783	40.4088	56.6429	66.5466	106.827	58.8812	100.837	29.7891	57.0811	72.7305	25.4449
5.1204	-0.0855399	0.165432	0.00834367	0.325197	ENSG00000214063	TSPAN4	protein_coding	7106	5.44916	0	2.30865	1.28224	4.03388	0.51538	2.91862	1.91969	2.65821	8.74898	5.10645	1.52912	19.4686	5.72365	6.8412	23.8339	2.12678	1.82719	4.64279	0.913052	0	1.50503	4.96484	9.20662	14.5461	1.0602
59.9493	-0.379747	0.315563	0.00897219	0.326388	ENSG00000002549	LAP3	protein_coding	51056	118.671	43.1556	39.247	37.1849	70.9963	64.9379	46.698	67.1893	100.126	121.813	127.661	42.0509	59.0772	115.745	82.7163	40.2198	19.141	42.939	29.4043	41.0873	24.9113	49.666	41.3737	69.3565	14.5461	48.7693
41.7705	-0.319508	0.221946	0.00908321	0.326388	ENSG00000060688	SNRNP40	protein_coding	9410	47.2261	36.3416	41.5557	37.1849	25.0101	50.5072	43.0497	33.5946	62.9109	57.8778	50.4971	45.1091	46.9933	62.9601	53.4857	49.1575	19.141	47.507	32.4995	31.0438	38.4993	16.5553	24.8242	31.9163	41.214	59.3713
6.28348	0.0386866	0.127599	0.00912103	0.326388	ENSG00000073711	PPP2R3A	protein_coding	5523	0.605462	0	26.9342	38.4672	0.806776	0.51538	8.75587	8.63862	6.20248	0.672998	0	1.52912	3.35666	0.635961	1.24385	0	8.50711	8.22236	1.5476	0.913052	9.05865	1.50503	6.61979	11.6617	16.9705	0
249.594	0.332921	0.281339	0.00897613	0.326388	ENSG00000089820	ARHGAP4	protein_coding	393	177.4	171.108	176.227	291.068	191.206	144.306	261.217	225.564	175.442	201.226	195.747	161.323	187.973	104.934	154.238	201.099	336.031	225.658	239.877	367.047	715.633	413.883	407.117	318.549	298.195	147.368
11.0027	-0.081702	0.160427	0.0091421	0.326388	ENSG00000091106	NLRC4	protein_coding	58484	19.9803	4.5427	0	7.69344	6.45421	10.823	7.29656	14.3977	43.4174	3.36499	11.915	2.29369	27.5246	43.2453	21.1455	11.917	0	0.913595	7.73798	9.13052	0	4.51509	8.27474	7.3653	12.1218	0
11.6392	-0.113142	0.202907	0.00893096	0.326388	ENSG00000101082	SLA2	protein_coding	84174	6.05462	1.51423	7.6955	8.97567	13.7152	7.21532	6.5669	12.478	25.696	16.825	28.3692	3.05825	9.39865	26.7104	6.8412	19.3651	8.50711	5.48157	9.28557	2.73916	11.3233	1.50503	18.2044	7.97907	16.9705	20.1438
51.5363	0.223433	0.670958	0.00912221	0.326388	ENSG00000103047	TANGO6	protein_coding	79613	38.1441	36.3416	22.3169	53.854	41.9523	23.1921	30.6455	47.9923	22.1517	32.3039	48.2276	55.813	28.8673	12.0833	22.3894	13.4066	78.6908	47.507	38.6899	123.262	165.32	57.1911	89.3672	56.4673	84.8523	68.9132
5.11181	-0.0854413	0.164839	0.00909166	0.326388	ENSG00000103313	MEFV	protein_coding	4210	5.44916	0	4.6173	0	4.03388	8.24608	0.729656	2.87954	15.9492	4.03799	8.51075	6.11649	8.72732	7.63153	8.70698	11.917	12.7607	2.74079	1.5476	0	0	3.01006	3.3099	1.22755	9.6974	1.0602
57.8731	0.333267	0.60604	0.00896872	0.326388	ENSG00000119685	TTLL5	protein_coding	23093	41.7769	92.3682	34.6297	74.3699	57.2811	43.2919	50.3463	37.434	16.8353	18.1709	52.7666	55.813	32.2239	26.7104	44.7788	44.6887	61.6766	23.7535	120.712	103.175	52.0872	115.887	72.8177	64.4463	128.491	38.1673
57.9925	0.211962	0.573374	0.00888348	0.326388	ENSG00000122882	ECD	protein_coding	11319	38.7496	47.6983	56.1771	78.2166	33.8846	34.5304	60.5614	31.6749	20.3796	32.9769	55.0362	41.2863	61.0912	34.3419	23.0113	16.3858	38.282	51.1613	47.9754	103.175	142.674	158.028	117.501	83.4734	58.1844	41.3479
2.62727	-0.0360484	0.126155	0.00873543	0.326388	ENSG00000157445	CACNA2D3	protein_coding	55799	1.81639	0	0.76955	1.28224	0.806776	0	0	0	3.54428	0	10.7803	0	12.7553	6.99557	1.24385	5.95849	4.25356	0	0	0	4.52932	10.5352	0	0.613775	2.42435	0
77.8984	0.349057	0.412524	0.00892858	0.326388	ENSG00000160691	SHC1	protein_coding	6464	104.745	61.3264	55.4076	97.4502	60.5082	93.2838	63.4801	92.1453	46.9616	41.0529	61.8448	54.2839	53.7066	62.9601	36.0718	65.5434	63.8033	116.027	35.5947	100.436	56.6166	222.744	170.46	47.2607	96.974	64.6723
7.87401	0.0835572	0.162335	0.0090625	0.326388	ENSG00000164715	LMTK2	protein_coding	22853	4.23824	6.05693	10.0041	5.12896	12.1016	4.12304	4.37793	10.5583	0	1.346	1.70215	6.88106	4.02799	1.90788	6.8412	5.95849	6.38033	6.39517	15.476	10.9566	15.8526	12.0402	11.5846	14.1168	26.6679	0
36.9404	-0.470228	0.48895	0.00872061	0.326388	ENSG00000214114	MYCBP	protein_coding	26292	41.1714	17.4137	35.3993	30.7737	20.9762	28.8613	10.2152	22.0765	85.9487	46.4369	40.8516	19.114	59.0772	64.232	22.3894	78.95	17.0142	35.6302	4.64279	26.4785	54.3519	13.5453	39.7188	39.8954	53.3357	51.9499
24.3957	0.392448	0.404493	0.00883546	0.326388	ENSG00000246922	UBAP1L	protein_coding	390595	25.4294	43.9127	13.0823	24.3625	18.5558	25.2536	16.7821	46.0726	16.8353	17.498	16.4541	19.8786	18.7973	6.35961	16.792	16.3858	65.9301	28.3215	17.0235	22.8263	22.6466	28.5956	18.2044	21.4821	33.9409	32.8663
63.7108	0.175247	0.37453	0.00883005	0.326388	ENSG00000272391	POM121C	protein_coding	100101267	42.9878	57.5408	46.9425	41.0317	43.5659	15.9768	52.5352	67.1893	32.7845	30.9579	40.8516	23.7014	34.9093	33.7059	32.3402	58.0953	51.0427	78.5692	77.3798	127.827	240.054	118.897	33.099	68.7428	169.705	36.0469
4.75458	-0.0366582	0.126201	0.00919594	0.326736	ENSG00000134545	KLRC1	protein_coding	3821	0.605462	2.27135	2.30865	1.28224	4.84065	0	0	1.91969	0	0	19.291	6.11649	18.126	7.63153	4.97542	2.97924	0	0	13.9284	1.8261	0	0	13.2396	0.613775	12.1218	9.54182
392.656	0.323141	0.312053	0.00921186	0.326736	ENSG00000150995	ITPR1	protein_coding	3708	192.537	287.704	310.128	509.049	455.022	153.583	388.907	460.726	135.569	214.686	432.913	225.546	253.764	143.727	306.61	311.331	510.427	347.166	363.685	586.179	557.107	683.284	544.478	421.663	1090.96	322.302
517.665	0.246187	0.717688	0.00928707	0.328334	ENSG00000124151	NCOA3	protein_coding	8202	321.5	387.643	546.38	839.867	326.744	267.998	428.308	362.822	270.251	300.83	449.367	437.329	333.652	151.995	258.1	156.41	287.115	433.958	196.545	771.529	1057.6	1806.04	868.848	522.936	1330.97	344.566
45.2775	0.181712	0.428963	0.00949334	0.331745	ENSG00000095574	IKZF5	protein_coding	64376	64.7845	35.5845	56.9467	46.1606	36.3049	29.3767	107.259	10.5583	49.6199	39.7069	21.5606	38.9927	21.4826	13.9911	20.5236	22.3443	27.6481	53.9021	23.2139	76.6964	11.3233	60.2012	81.0925	66.9014	92.1253	68.9132
20.955	-0.117599	0.2131	0.00957004	0.331745	ENSG00000099821	POLRMT	protein_coding	5442	26.6403	18.9279	16.1605	3.84672	7.26098	9.79222	4.37793	8.63862	88.6069	9.42197	13.0498	22.9369	4.69933	40.7015	14.3043	62.5641	14.8874	12.7903	43.3327	18.261	24.9113	19.5654	16.5495	2.4551	24.2435	15.903
13.2862	0.0822267	0.160347	0.00972457	0.331745	ENSG00000119899	SLC17A5	protein_coding	26503	7.87101	11.3567	12.3128	10.2579	34.6914	17.0075	13.8635	15.3575	6.20248	0.672998	10.2129	6.88106	11.4126	5.08769	8.08505	0	34.0284	10.9631	17.0235	4.56526	6.79399	7.52515	3.3099	9.20662	60.6088	20.1438
46.3192	0.347075	0.371871	0.00980273	0.331745	ENSG00000127124	HIVEP3	protein_coding	59269	71.4445	27.2562	34.6297	23.0803	40.3388	89.1607	40.8607	58.5506	16.8353	36.3419	26.667	25.2305	46.3219	45.7892	43.5349	34.2613	48.9159	42.0254	55.7134	72.1311	70.2045	88.7968	29.7891	41.7367	53.3357	41.3479
39.4663	0.339664	0.407286	0.00975535	0.331745	ENSG00000135336	ORC3	protein_coding	23595	47.8315	59.0551	30.0124	52.5718	41.9523	55.1456	31.3752	38.3939	16.8353	18.1709	24.9649	40.5218	36.2519	26.0744	49.7542	11.917	74.4372	30.1486	23.2139	25.5655	58.8812	70.7364	33.099	47.2607	36.3653	45.5887
53.5867	0.368216	0.36837	0.00956013	0.331745	ENSG00000144535	DIS3L2	protein_coding	129563	34.5113	21.1993	56.9467	52.5718	45.9862	53.0841	37.9421	73.9082	23.0378	36.3419	30.6387	44.3446	57.7346	15.899	37.3156	41.7094	36.1552	64.8653	66.5466	89.4791	63.4105	91.8068	102.607	65.6739	118.793	30.7459
21.2442	-0.14333	0.272699	0.00976352	0.331745	ENSG00000147912	FBXO10	protein_coding	26267	6.05462	9.08539	11.5432	15.3869	8.87453	19.0691	21.8897	2.87954	62.9109	37.6879	16.4541	19.8786	34.9093	19.0788	21.7675	13.4066	12.7607	7.30876	13.9284	9.13052	61.1459	39.1308	6.61979	6.75152	63.0331	11.6622
49.6186	0.0985893	0.179336	0.0095066	0.331745	ENSG00000169118	CSNK1G1	protein_coding	53944	20.5857	48.4554	40.0166	76.9344	42.7591	95.3453	61.2911	15.3575	11.5189	13.46	20.9932	40.5218	18.7973	24.1665	70.8997	11.917	42.5356	33.803	30.9519	61.1745	101.91	91.8068	165.495	23.9372	104.247	21.204
54.4142	-0.427258	0.459811	0.00967773	0.331745	ENSG00000177674	AGTRAP	protein_coding	57085	81.1319	24.9848	31.5515	29.4915	56.4743	47.9303	24.0786	57.5908	97.4676	34.3229	39.1494	31.347	91.9725	135.46	77.119	122.149	53.1694	55.7293	43.3327	20.0871	38.4993	9.03018	57.9232	68.129	31.5166	55.1305
77.87	0.315625	0.261073	0.00949414	0.331745	ENSG00000181090	EHMT1	protein_coding	79813	64.7845	57.5408	59.2553	70.5232	71.803	69.0609	56.1835	111.342	42.5313	78.7408	94.753	59.6358	45.6506	41.3374	37.3156	49.1575	121.226	94.1003	119.165	77.6094	117.762	136.958	71.1628	78.5632	111.52	86.9366
59.8542	0.321929	0.279066	0.00966463	0.331745	ENSG00000181666	HKR1	protein_coding	284459	44.8042	71.1689	66.1813	74.3699	41.9523	70.607	52.5352	51.8317	15.9492	63.9348	33.4756	35.9344	63.7766	43.8813	62.1927	29.7924	57.423	57.5565	75.8322	83.0877	86.0572	73.7465	72.8177	52.7846	89.701	84.8162
293.22	-0.332333	0.229973	0.00962145	0.331745	ENSG00000186517	ARHGAP30	protein_coding	257106	392.945	299.061	269.342	238.496	346.107	247.898	334.912	253.399	436.832	403.126	343.267	336.407	399.443	395.568	332.731	400.708	227.565	291.437	264.639	220.046	158.526	85.7867	210.178	298.908	72.7305	363.649
4.94777	-0.0656819	0.144683	0.00981009	0.331745	ENSG00000196526	AFAP1	protein_coding	60312	2.42185	1.51423	1.5391	0	4.84065	3.09228	2.18897	0.959847	0.886069	3.36499	18.1563	12.233	18.126	1.90788	0.621927	4.46887	0	3.65438	4.64279	1.8261	2.26466	1.50503	8.27474	0	29.0922	1.0602
44.812	-0.342373	0.301396	0.00977703	0.331745	ENSG00000198818	SFT2D1	protein_coding	113402	55.7025	33.3131	33.0906	29.4915	41.1456	42.2611	26.2676	37.434	54.0502	61.9158	57.3057	51.9902	46.3219	90.3064	59.705	58.0953	51.0427	26.4943	23.2139	60.2614	63.4105	13.5453	33.099	29.4612	19.3948	66.7928
12.9104	-0.0812549	0.159168	0.00991283	0.332834	ENSG00000074416	MGLL	protein_coding	11343	6.05462	1.51423	5.38685	2.56448	11.2949	14.946	9.48553	7.67877	62.0248	12.787	1.13477	6.88106	3.35666	38.7936	32.9621	16.3858	2.12678	8.22236	26.3091	7.30442	9.05865	13.5453	9.92969	1.22755	19.3948	5.30101
30.5266	-0.437464	0.484994	0.00996241	0.332834	ENSG00000120694	HSPH1	protein_coding	10808	22.4021	37.8558	13.0823	23.0803	37.1117	26.2844	26.9973	17.2772	92.1512	32.3039	39.1494	16.8204	38.9373	36.2498	21.7675	67.033	27.6481	29.2351	10.8332	32.8699	27.1759	3.01006	21.5143	15.3444	26.6679	50.8897
65.6962	0.153201	0.295246	0.00990236	0.332834	ENSG00000137871	ZNF280D	protein_coding	54816	47.8315	28.7704	78.4941	66.6764	62.9285	29.892	63.4801	67.1893	7.08855	52.4939	71.4903	40.5218	51.6926	17.8069	52.2419	22.3443	55.2962	50.2477	43.3327	115.045	172.114	171.573	69.5078	101.887	89.701	78.455
16.3808	0.0852595	0.163718	0.00996454	0.332834	ENSG00000166348	USP54	protein_coding	159195	9.08193	15.1423	10.0041	42.3139	18.5558	3.60766	3.64828	15.3575	5.31641	4.03799	8.51075	3.82281	9.39865	4.45173	13.0605	7.44811	10.6339	4.56798	10.8332	48.3918	15.8526	19.5654	11.5846	20.8683	89.701	20.1438
160.182	0.292594	0.21749	0.010224	0.334123	ENSG00000025800	KPNA6	protein_coding	23633	144.1	174.894	181.614	189.771	179.911	173.683	183.144	175.652	59.3666	176.325	100.427	145.267	139.637	106.205	162.945	105.763	157.382	179.065	123.808	222.785	131.35	234.785	130.741	151.602	303.044	131.465
2.35488	-0.0383155	0.127518	0.0102041	0.334123	ENSG00000071539	TRIP13	protein_coding	9319	0	1.51423	0.76955	0	1.61355	0	0	4.79923	0	0.672998	0.567383	0	2.014	0	8.08505	38.7302	0	0	1.5476	0.913052	0	0	0	0	0	0
68.0344	-0.374154	0.671956	0.0100624	0.334123	ENSG00000103489	XYLT1	protein_coding	64131	39.9605	38.6129	44.6339	76.9344	164.582	39.1689	34.2938	38.3939	200.252	119.121	101.562	96.3348	40.2799	27.9823	65.3024	28.3028	65.9301	36.5438	41.7851	13.6958	88.3218	54.1811	84.4024	23.9372	150.31	54.0703
32.2529	-0.376118	0.46316	0.0102793	0.334123	ENSG00000105671	DDX49	protein_coding	54555	23.613	25.7419	33.0906	24.3625	36.3049	26.7998	27.7269	30.7151	79.7462	28.9389	49.3623	45.8737	67.8046	51.5128	27.3648	7.44811	42.5356	32.8894	35.5947	10.0436	18.1173	9.03018	36.4089	22.7097	19.3948	25.4449
62.5613	0.261119	0.509424	0.0101739	0.334123	ENSG00000132952	USPL1	protein_coding	10208	33.3004	93.8824	43.8643	83.3455	45.9862	43.8073	52.5352	91.1854	25.696	45.7639	56.7383	45.1091	26.182	39.4296	47.2665	40.2198	70.1837	44.7662	86.6653	58.4353	88.3218	170.068	21.5143	67.5152	94.5497	110.261
14.9906	-0.133322	0.248371	0.010151	0.334123	ENSG00000134809	TIMM10	protein_coding	26519	10.2929	10.5996	29.2429	14.1046	7.26098	14.946	8.02621	0.959847	15.0632	18.1709	23.2627	31.347	4.69933	33.07	23.6332	47.6679	2.12678	24.6671	6.19038	10.9566	13.588	0	13.2396	10.4342	2.42435	13.7826
20.6152	0.178533	0.389896	0.0102515	0.334123	ENSG00000148120	C9orf3	protein_coding	84909	16.3475	15.1423	23.856	28.2093	19.3626	13.9153	26.2676	36.4742	7.08855	21.5359	10.2129	16.8204	8.05599	3.81576	19.9017	7.44811	21.2678	7.30876	23.2139	35.609	36.2346	42.1408	28.1341	16.5719	43.6383	7.42142
61.1273	0.085849	0.16287	0.0102151	0.334123	ENSG00000183826	BTBD9	protein_coding	114781	23.0076	30.2846	55.4076	137.2	40.3388	38.1381	32.8345	22.0765	23.0378	16.825	82.2706	18.3495	14.7693	19.0788	36.6937	5.95849	38.282	42.939	66.5466	80.3486	156.262	216.724	109.227	47.8744	181.826	53.0101
173.64	-0.305768	0.205539	0.0101476	0.334123	ENSG00000205352	PRR13	protein_coding	54458	188.299	164.294	224.708	142.329	163.775	244.805	188.981	151.656	207.34	188.439	222.982	203.373	187.973	336.423	225.76	250.256	125.48	158.966	148.569	145.175	79.2632	45.1509	119.156	184.132	33.9409	183.415
30.7399	0.316417	0.540537	0.0103846	0.334783	ENSG00000144134	RABL2A	protein_coding	11159	15.742	37.0987	34.6297	47.4429	21.7829	23.7075	38.6718	21.1166	9.74676	16.825	26.667	20.6432	14.7693	15.2631	13.0605	34.2613	38.282	17.3583	20.1187	53.8701	33.9699	40.6358	74.4727	25.1648	84.8523	19.0836
15.0891	0.0815483	0.160018	0.0103918	0.334783	ENSG00000161847	RAVER1	protein_coding	125950	9.08193	10.5996	7.6955	14.1046	11.2949	1.54614	13.8635	5.75908	9.74676	6.72998	8.51075	9.17474	5.37066	1.27192	3.10964	11.917	14.8874	4.56798	27.8567	48.3918	31.7053	33.1107	16.5495	25.1648	58.1844	2.1204
20.4913	0.0909688	0.169169	0.0103759	0.334783	ENSG00000198825	INPP5F	protein_coding	22876	12.7147	13.6281	13.8519	33.3382	18.5558	7.7307	26.9973	17.2772	0	24.9009	20.9932	5.35193	6.04199	17.8069	11.8166	5.95849	23.3946	16.4447	32.4995	47.4787	56.6166	22.5755	28.1341	27.0061	19.3948	22.2643
4.90827	-0.0510814	0.133832	0.0105376	0.338479	ENSG00000150471	ADGRL3	protein_coding	23284	0	0.757116	0.76955	2.56448	0	0	1.45931	2.87954	16.8353	0	10.7803	1.52912	13.4266	0	1.24385	7.44811	4.25356	0.913595	3.09519	0.913052	43.0286	4.51509	3.3099	1.22755	2.42435	4.24081
32.5537	0.331573	0.571051	0.0106107	0.338588	ENSG00000135070	ISCA1	protein_coding	81689	23.613	26.4991	88.4982	23.0803	60.5082	50.5072	32.8345	37.434	33.6706	12.787	14.752	26.7597	30.21	40.7015	19.9017	16.3858	40.4088	56.6429	34.0471	41.0873	29.4406	13.5453	14.8945	49.102	12.1218	16.9632
6.38831	-0.102057	0.186342	0.0105754	0.338588	ENSG00000158023	WDR66	protein_coding	144406	6.05462	3.02846	2.30865	3.84672	9.68131	2.06152	6.5669	7.67877	33.6706	14.806	4.53907	6.88106	7.38465	3.81576	3.73156	2.97924	10.6339	3.65438	6.19038	2.73916	4.52932	3.01006	8.27474	0	4.8487	3.18061
7.99298	0.0431191	0.129742	0.0106343	0.338588	ENSG00000172260	NEGR1	protein_coding	257194	1.81639	1.51423	0	7.69344	29.8507	7.7307	0	35.5143	0.886069	0	0.567383	2.29369	10.07	0.635961	0	4.46887	4.25356	2.74079	10.8332	1.8261	9.05865	3.01006	51.3034	6.75152	9.6974	5.30101
8.61177	0.0368697	0.126557	0.0107174	0.338781	ENSG00000006747	SCIN	protein_coding	85477	3.63277	19.685	0.76955	32.056	18.5558	7.7307	8.75587	28.7954	0	0	7.37598	0	2.014	3.81576	1.24385	5.95849	2.12678	9.13595	0	21.9132	22.6466	1.50503	3.3099	0	21.8192	1.0602
13.2892	-0.137643	0.259968	0.0107337	0.338781	ENSG00000106211	HSPB1	protein_coding	3315	22.4021	10.5996	5.38685	2.56448	18.5558	8.24608	8.02621	7.67877	15.0632	14.806	21.5606	19.114	16.112	17.1709	11.1947	56.6056	0	17.3583	9.28557	4.56526	2.26466	12.0402	1.65495	7.3653	7.27305	28.6255
284.705	-0.253332	0.152091	0.0106792	0.338781	ENSG00000111669	TPI1	protein_coding	7167	336.637	244.549	303.972	250.037	254.134	332.42	297.7	272.596	365.06	372.841	281.422	317.293	357.82	520.852	308.476	306.862	176.523	300.573	261.544	252.002	219.672	148.998	239.967	303.205	82.4279	294.736
389.15	-0.31603	0.314243	0.0111746	0.339971	ENSG00000000938	FGR	protein_coding	2268	673.274	317.989	264.725	238.496	319.483	178.837	272.891	287.954	388.984	602.333	304.117	493.142	704.899	775.236	402.387	321.758	246.706	309.709	278.567	279.394	335.17	737.465	264.792	278.04	496.992	344.566
610.852	0.2661	0.195076	0.0109945	0.339971	ENSG00000026508	CD44	protein_coding	960	443.198	508.025	604.096	848.842	514.723	550.426	562.565	646.937	540.502	440.814	570.787	387.633	443.751	468.703	453.385	449.866	461.511	605.714	665.466	578.875	1084.77	1324.43	597.436	630.96	884.888	613.857
72.7186	-0.357413	0.294584	0.0111765	0.339971	ENSG00000069275	NUCKS1	protein_coding	64710	44.1987	62.8406	66.1813	91.039	75.8369	53.0841	78.0732	63.3499	76.2019	58.5508	73.7598	71.1042	67.1332	61.6882	78.3628	266.642	68.0569	58.4701	78.9274	48.3918	56.6166	27.0905	64.543	57.6948	48.487	94.358
5.8437	-0.118393	0.214129	0.0111206	0.339971	ENSG00000075399	VPS9D1	protein_coding	9605	4.23824	4.5427	3.84775	2.56448	7.26098	3.60766	3.64828	5.75908	21.2657	6.05698	3.4043	4.58737	5.37066	3.81576	9.95083	19.3651	10.6339	4.56798	3.09519	1.8261	4.52932	6.02012	1.65495	1.84132	0	8.48162
121.262	0.183832	0.38272	0.0113095	0.339971	ENSG00000080503	SMARCA2	protein_coding	6595	73.2609	62.0835	60.7944	174.385	111.335	85.5531	91.9366	49.912	55.8223	104.988	41.419	44.3446	33.5666	59.1443	92.6671	140.024	91.4514	117.854	140.831	197.219	298.935	364.217	119.156	118.459	307.893	115.562
250.264	0.283607	0.255139	0.0115431	0.339971	ENSG00000099204	ABLIM1	protein_coding	3983	167.713	289.975	280.886	335.947	181.525	149.46	234.22	199.648	174.556	136.619	255.322	224.017	162.462	72.4995	192.797	153.431	316.89	268.597	224.401	210.915	495.961	474.085	470.005	227.097	450.929	156.91
22.9353	-0.39495	0.509967	0.01119	0.339971	ENSG00000099800	TIMM13	protein_coding	26517	14.5311	25.7419	16.9301	8.97567	14.522	37.1073	21.8897	20.1568	21.2657	29.6119	30.6387	37.4635	28.196	38.1576	26.1209	55.116	6.38033	17.3583	26.3091	19.1741	9.05865	1.50503	31.444	15.3444	7.27305	36.0469
47.111	-0.362197	0.319328	0.0108834	0.339971	ENSG00000101246	ARFRP1	protein_coding	10139	49.6479	17.4137	54.638	50.0073	46.793	39.1689	49.6166	39.3537	56.7084	95.5657	60.71	48.1674	53.7066	52.7847	46.0226	89.3773	44.6623	37.4574	43.3327	33.7829	49.8226	15.0503	36.4089	37.4403	7.27305	69.9734
10.0497	0.0430443	0.129671	0.0109464	0.339971	ENSG00000115414	FN1	protein_coding	2335	27.2458	3.78558	8.46504	6.4112	2.42033	11.3384	2.18897	28.7954	0	0.672998	0	11.4684	6.04199	0	5.59734	2.97924	44.6623	11.8767	27.8567	2.73916	31.7053	1.50503	1.65495	4.9102	16.9705	0
9.1407	-0.0838105	0.162204	0.0114033	0.339971	ENSG00000132357	CARD6	protein_coding	84674	16.9529	5.29981	3.84775	6.4112	6.45421	0.51538	3.64828	4.79923	18.6074	13.46	0	0	24.8393	10.1754	17.414	31.2821	4.25356	3.65438	6.19038	0.913052	9.05865	15.0503	6.61979	2.4551	19.3948	6.36121
18.4992	0.0810896	0.158997	0.0112782	0.339971	ENSG00000135678	CPM	protein_coding	1368	10.8983	29.5275	24.6256	10.2579	9.68131	5.66918	16.0524	61.4302	10.6328	2.01899	12.4824	6.88106	12.7553	6.99557	4.35349	17.8755	46.7891	7.30876	26.3091	16.4349	4.52932	12.0402	8.27474	17.1857	19.3948	80.5754
118.528	0.308554	0.296449	0.0110117	0.339971	ENSG00000136758	YME1L1	protein_coding	10730	97.4794	65.8691	127.745	97.4502	151.674	109.776	118.934	120.941	62.0248	71.3378	135.037	67.2814	92.6438	70.5916	70.8997	110.232	70.1837	144.348	145.474	134.219	129.086	299.501	112.536	118.459	242.435	115.562
117.318	0.311185	0.483989	0.0110344	0.339971	ENSG00000138670	RASGEF1B	protein_coding	153020	128.358	113.567	191.618	144.893	121.823	200.998	72.9656	52.7916	90.379	53.1668	93.0508	71.8688	93.3152	73.1355	97.6426	74.4811	63.8033	59.3837	111.427	167.089	99.6451	270.905	135.706	103.114	290.922	74.2142
40.1252	-0.347275	0.40563	0.0111019	0.339971	ENSG00000144867	SRPRB	protein_coding	58477	48.437	38.6129	16.9301	38.4672	27.4304	28.8613	37.2124	29.7552	103.67	37.0149	81.1358	32.8762	24.168	68.0478	51.62	50.6471	31.9017	34.7166	34.0471	56.6092	49.8226	31.6056	31.444	28.2336	2.42435	27.5653
66.226	0.29861	0.282829	0.0115069	0.339971	ENSG00000145241	CENPC	protein_coding	1060	33.3004	69.6547	63.8726	66.6764	79.8708	56.1764	69.3173	65.2696	54.0502	30.2849	55.0362	58.1067	57.7346	31.1621	59.0831	25.3236	161.635	63.0381	85.1177	50.2179	88.3218	73.7465	67.8529	66.2877	126.066	64.6723
39.5637	-0.404868	0.852415	0.0115484	0.339971	ENSG00000153006	SREK1IP1	protein_coding	285672	23.0076	40.8843	35.3993	56.4185	47.5998	45.3534	36.4828	28.7954	62.0248	20.8629	21.5606	18.3495	58.4059	88.3985	75.2532	135.556	17.0142	22.8399	35.5947	21.0002	4.52932	34.6157	16.5495	28.8474	2.42435	50.8897
250.857	0.24948	0.164833	0.0109575	0.339971	ENSG00000157106	SMG1	protein_coding	23049	186.482	234.706	268.573	332.1	248.487	189.144	225.464	232.283	125.822	210.648	169.08	193.434	213.484	183.793	225.76	244.298	325.397	250.325	218.211	374.351	332.905	415.388	340.919	199.477	361.228	220.522
21.4944	0.294547	0.488133	0.011552	0.339971	ENSG00000157895	C12orf43	protein_coding	64897	27.2458	28.0133	25.3951	21.7981	30.6575	19.0691	26.9973	30.7151	15.0632	14.806	24.3975	18.3495	14.7693	24.1665	9.32891	7.44811	12.7607	20.0991	46.4279	19.1741	18.1173	7.52515	33.099	32.5301	9.6974	21.204
12.0651	0.0233784	0.121927	0.0115218	0.339971	ENSG00000162337	LRP5	protein_coding	4041	8.47647	0.757116	0	6.4112	16.1355	2.06152	0	4.79923	3.54428	0	0.567383	5.35193	1.34266	1.27192	0	1.48962	97.8318	0	27.8567	7.30442	110.968	3.01006	1.65495	10.4342	2.42435	0
18.0458	-0.0768599	0.155239	0.0111077	0.339971	ENSG00000163221	S100A12	protein_coding	6283	25.4294	0	17.6996	10.2579	4.03388	5.1538	5.10759	15.3575	29.2403	11.441	7.37598	6.11649	34.9093	120.197	8.70698	65.5434	2.12678	25.5807	4.64279	1.8261	0	1.50503	6.61979	26.3923	0	33.9265
193.406	-0.271613	0.181258	0.0115003	0.339971	ENSG00000164054	SHISA5	protein_coding	51246	213.728	214.264	220.861	175.667	238.806	219.552	231.301	177.572	239.239	287.37	199.151	214.842	185.288	340.239	220.162	265.153	159.508	192.769	128.45	120.523	108.704	79.7666	140.671	171.857	101.823	181.295
24.5318	-0.360627	0.394888	0.0112877	0.339971	ENSG00000169371	SNUPN	protein_coding	10073	20.5857	16.6566	22.3169	24.3625	18.5558	27.8305	24.0786	24.956	53.1641	36.3419	28.3692	35.1698	14.7693	36.8857	21.7675	41.7094	14.8874	24.6671	38.6899	18.261	36.2346	7.52515	16.5495	12.8893	12.1218	8.48162
9.07496	0.0478433	0.132295	0.0115446	0.339971	ENSG00000172840	PDP2	protein_coding	57546	6.66008	15.1423	1.5391	15.3869	3.2271	2.5769	30.6455	0	0.886069	7.40298	0	0	11.4126	0.635961	0.621927	2.97924	25.5213	1.82719	17.0235	16.4349	2.26466	18.0604	8.27474	0.613775	26.6679	20.1438
24.4635	0.145593	0.274704	0.0110173	0.339971	ENSG00000198105	ZNF248	protein_coding	57209	27.2458	31.0418	25.3951	20.5158	54.054	21.646	16.0524	8.63862	29.2403	3.36499	26.667	12.9976	17.4546	5.72365	16.792	11.917	44.6623	22.8399	21.6663	49.3048	15.8526	45.1509	14.8945	29.4612	24.2435	39.2275
410.732	-0.355307	0.278932	0.0112976	0.339971	ENSG00000213402	PTPRCAP	protein_coding	5790	448.647	504.996	370.153	407.752	395.32	512.288	476.465	310.99	497.971	518.209	479.439	532.9	313.512	537.387	474.53	987.619	348.792	393.76	318.805	373.438	199.29	109.867	226.728	378.085	94.5497	467.549
4231.76	0.20843	0.401909	0.0116647	0.342364	ENSG00000212907	MT-ND4L	protein_coding	4539	2739.72	3600.84	4426.45	2427.28	2741.42	4739.95	3492.86	6047.03	3453.01	2298.96	1885.41	3287.62	2780.66	4337.25	4227.24	1611.77	10608.4	5015.64	11633.3	2818.59	6178	4343.52	3677.29	2796.36	4434.14	4423.16
130.162	0.292433	0.451887	0.0117153	0.342926	ENSG00000112245	PTP4A1	protein_coding	7803	97.4794	104.482	263.955	148.74	129.084	143.276	141.553	73.9082	69.9994	121.14	123.69	116.978	102.042	88.3985	92.0452	52.1368	72.3104	103.236	80.4749	195.393	113.233	391.308	99.2969	200.091	128.491	131.465
114.166	-0.391776	0.409116	0.0118363	0.343897	ENSG00000117450	PRDX1	protein_coding	5052	178.611	107.51	93.885	115.402	91.1657	97.4068	94.8553	69.1089	188.733	154.117	140.144	118.507	112.112	181.885	143.043	251.746	63.8033	126.076	77.3798	99.5227	70.2045	10.5352	81.0925	122.141	9.6974	169.632
325.47	0.309593	0.320273	0.0117977	0.343897	ENSG00000129351	ILF3	protein_coding	3609	192.537	380.829	207.009	205.158	312.222	191.721	441.442	286.034	190.505	127.87	329.65	227.075	225.568	81.403	268.051	353.04	470.018	255.807	362.137	513.135	575.224	713.384	440.216	328.369	416.988	366.83
44.8556	-0.333165	0.294756	0.0118433	0.343897	ENSG00000189159	JPT1	protein_coding	51155	55.0971	28.0133	29.2429	30.7737	38.7252	48.4457	73.6952	47.9923	63.797	33.6499	43.6885	72.6334	52.3639	121.469	57.2173	59.5849	29.7749	25.5807	29.4043	40.1743	22.6466	13.5453	18.2044	79.1769	12.1218	39.2275
15.6117	0.0835779	0.161373	0.0119	0.344409	ENSG00000151881	TMEM267	protein_coding	64417	11.5038	16.6566	35.3993	19.2336	26.6236	30.9228	11.6745	15.3575	4.43034	16.825	7.94336	10.7039	8.72732	10.1754	18.0359	0	27.6481	27.4079	30.9519	6.39136	31.7053	1.50503	1.65495	15.3444	0	19.0836
8.99623	-0.100843	0.1834	0.0119242	0.344409	ENSG00000158470	B4GALT5	protein_coding	9334	1.81639	8.32828	4.6173	3.84672	9.68131	2.5769	9.48553	2.87954	46.9616	13.46	2.83692	6.88106	8.05599	16.535	3.73156	11.917	4.25356	5.48157	4.64279	8.21747	4.52932	10.5352	3.3099	6.75152	14.5461	18.0234
5.087	-0.0496409	0.133366	0.011991	0.345424	ENSG00000206190	ATP10A	protein_coding	57194	0.605462	0.757116	1.5391	1.28224	1.61355	1.03076	0	0.959847	57.5945	6.72998	1.13477	9.9393	0.671332	0.635961	7.46313	1.48962	21.2678	0	10.8332	0.913052	0	1.50503	0	4.29642	0	0
6.92425	-0.0508348	0.133349	0.0120368	0.345829	ENSG00000255819	KLRC4-KLRK1	protein_coding	NA	2.42185	0	0	2.56448	4.84065	1.54614	4.37793	2.87954	13.291	14.133	0	9.9393	3.35666	20.3507	18.0359	5.95849	12.7607	3.65438	6.19038	0	0	3.01006	14.8945	5.52397	21.8192	8.48162
68.3469	0.270035	0.539813	0.0122836	0.351991	ENSG00000164463	CREBRF	protein_coding	153222	35.1168	26.4991	138.519	92.3212	108.108	89.1607	84.6401	53.7514	46.9616	49.8019	30.0713	55.813	47.6646	62.9601	56.5954	47.6679	53.1694	69.4332	26.3091	102.262	86.0572	156.523	52.9583	106.183	58.1844	40.2877
11.9907	-0.16358	0.330572	0.0123613	0.353286	ENSG00000183605	SFXN4	protein_coding	119559	11.5038	12.871	4.6173	2.56448	14.522	8.24608	6.5669	7.67877	39.8731	14.806	13.6172	16.8204	13.4266	10.1754	14.9263	14.8962	27.6481	9.13595	7.73798	3.65221	18.1173	1.50503	9.92969	8.59285	2.42435	15.903
15.1659	0.113702	0.201744	0.0125175	0.353824	ENSG00000039319	ZFYVE16	protein_coding	9765	27.2458	24.2277	6.1564	19.2336	9.68131	8.24608	8.02621	25.9159	6.20248	8.74898	5.67383	6.88106	10.07	7.63153	14.9263	8.93773	14.8874	19.1855	13.9284	11.8697	15.8526	64.7163	16.5495	10.4342	12.1218	16.9632
87.2628	0.138633	0.246975	0.0126363	0.353824	ENSG00000043093	DCUN1D1	protein_coding	54165	56.308	82.5257	105.428	103.861	53.2472	108.745	40.1311	61.4302	38.101	55.8588	100.994	54.2839	54.3779	48.333	66.5462	31.2821	59.5498	74.9148	89.7605	136.045	303.465	245.32	112.536	88.3836	41.214	56.1907
11.406	0.0392598	0.12783	0.0125184	0.353824	ENSG00000083857	FAT1	protein_coding	2195	0	3.02846	1.5391	23.0803	3.2271	2.06152	1.45931	19.1969	1.77214	0	0	0.764562	12.084	0	0	7.44811	2.12678	8.22236	3.09519	34.696	9.05865	19.5654	124.121	0.613775	19.3948	0
174.295	-0.0849604	0.163552	0.0125509	0.353824	ENSG00000163220	S100A9	protein_coding	6280	231.287	12.871	173.149	98.7324	89.5521	76.7916	57.6428	136.298	441.262	80.0868	95.3204	64.2232	273.232	936.77	203.992	476.679	76.564	179.065	69.6418	20.0871	56.6166	3.01006	162.185	292.157	14.5461	209.92
56.5061	0.2972	0.262521	0.0125833	0.353824	ENSG00000169504	CLIC4	protein_coding	25932	52.0698	77.983	39.247	62.8297	45.9862	29.3767	48.8869	54.7113	36.3288	41.7259	30.0713	48.1674	71.1612	28.6182	27.3648	38.7302	40.4088	50.2477	63.4514	74.8703	101.91	115.887	72.8177	69.3565	89.701	57.2509
19.6712	0.102782	0.186082	0.0126282	0.353824	ENSG00000177570	SAMD12	protein_coding	401474	9.08193	32.556	15.391	51.2896	14.522	19.0691	34.2938	12.478	13.291	26.2469	1.70215	9.17474	4.69933	3.1798	21.1455	8.93773	14.8874	9.13595	15.476	29.2177	22.6466	43.6459	34.7539	19.6408	12.1218	32.8663
38.5877	0.101964	0.18477	0.0125257	0.353824	ENSG00000181381	DDX60L	protein_coding	91351	37.5387	34.8273	53.0989	30.7737	20.9762	22.6767	19.7007	27.8355	14.1771	19.5169	19.8584	42.0509	17.4546	12.0833	30.4744	25.3236	97.8318	28.3215	37.1423	95.8705	24.9113	152.008	13.2396	58.9224	58.1844	8.48162
49.7424	-0.346537	0.372949	0.01264	0.353824	ENSG00000184076	UQCR10	protein_coding	29796	55.7025	49.9697	33.0906	47.4429	56.4743	84.0069	39.4014	33.5946	82.4044	51.1479	59.0078	50.4611	65.7906	108.749	64.6804	78.95	42.5356	55.7293	30.9519	42.0004	20.382	1.50503	52.9583	37.4403	9.6974	39.2275
28.7939	-0.347152	0.504795	0.01276	0.354356	ENSG00000015153	YAF2	protein_coding	10138	23.613	19.685	30.782	25.6448	29.8507	20.6152	26.2676	37.434	78.8601	21.5359	48.795	24.466	55.0492	33.07	21.1455	37.2405	10.6339	54.8157	30.9519	10.9566	20.382	15.0503	24.8242	12.8893	9.6974	24.3847
47.5811	0.156484	0.294963	0.0127661	0.354356	ENSG00000121940	CLCC1	protein_coding	23155	52.0698	29.5275	51.5598	46.1606	14.522	33.4997	41.5904	50.8719	37.2149	19.5169	39.7168	16.0558	53.0352	19.7148	16.1701	23.8339	106.339	54.8157	32.4995	63.9136	72.4692	150.503	59.5781	33.1438	101.823	16.9632
81.6801	0.291668	0.430479	0.0128147	0.354356	ENSG00000136997	MYC	protein_coding	4609	61.1517	107.51	132.363	38.4672	210.568	145.852	99.2332	81.587	46.0756	71.3378	62.4121	81.8081	73.1752	65.504	78.9847	28.3028	102.085	142.521	94.4033	55.6962	27.1759	61.7062	47.9935	89.6111	46.0627	72.0938
53.3957	-0.25932	0.963036	0.0128392	0.354356	ENSG00000137393	RNF144B	protein_coding	255488	104.745	12.871	27.7038	43.5961	61.315	109.261	10.2152	36.4742	67.3412	67.9728	58.4405	118.507	58.4059	102.39	80.8505	81.9292	36.1552	19.1855	72.737	12.7827	24.9113	51.171	23.1693	20.8683	46.0627	39.2275
22.3339	-0.113831	0.203668	0.0128543	0.354356	ENSG00000171476	HOPX	protein_coding	84525	10.2929	21.1993	6.92595	2.56448	33.8846	11.3384	13.8635	44.1529	47.8477	55.1858	28.3692	14.5267	16.7833	54.0567	25.499	44.6887	25.5213	8.22236	46.4279	10.9566	2.26466	1.50503	13.2396	24.551	7.27305	9.54182
38.354	0.117935	0.210116	0.0127926	0.354356	ENSG00000221968	FADS3	protein_coding	3995	24.2185	61.3264	48.4816	29.4915	34.6914	41.7458	49.6166	77.7476	15.0632	33.6499	17.0215	11.4684	26.182	20.3507	33.5841	35.7509	114.846	64.8653	12.3808	13.6958	36.2346	25.5855	72.8177	51.5571	2.42435	42.4081
76.1162	0.242678	0.407589	0.0129087	0.354957	ENSG00000140382	HMG20A	protein_coding	10363	76.2882	102.968	53.8685	71.8054	52.4404	66.9994	89.7477	130.539	29.2403	56.5318	51.0645	53.5193	63.7766	67.4118	71.5216	37.2405	42.5356	42.939	106.784	171.654	54.3519	114.382	87.7123	44.1918	126.066	113.442
326.517	-0.192362	0.45268	0.0129538	0.355282	ENSG00000143297	FCRL5	protein_coding	83416	239.763	433.828	270.112	107.708	111.335	281.397	131.338	118.061	148.86	961.041	447.665	748.506	281.96	223.222	290.44	502.003	255.213	179.978	167.14	173.48	129.086	737.465	143.98	298.908	964.892	142.067
87.9332	0.297943	0.331676	0.013047	0.355282	ENSG00000152332	UHMK1	protein_coding	127933	84.7647	102.211	83.8809	126.942	101.654	63.3917	73.6952	97.9043	117.847	41.7259	57.3057	58.8713	71.1612	28.6182	40.4253	61.0745	63.8033	60.2973	54.1658	78.5225	167.585	249.835	76.1276	78.5632	176.978	68.9132
31.3206	0.208857	0.475566	0.0130511	0.355282	ENSG00000170185	USP38	protein_coding	84640	26.0349	24.9848	23.856	26.927	54.054	29.3767	40.1311	23.9962	11.5189	9.42197	13.6172	29.0533	45.6506	16.535	23.6332	13.4066	14.8874	27.4079	15.476	36.5221	38.4993	64.7163	57.9232	52.1709	60.6088	33.9265
11.8259	0.101563	0.183865	0.0130265	0.355282	ENSG00000186767	SPIN4	protein_coding	139886	9.08193	9.84251	3.0782	21.7981	12.1016	5.1538	9.48553	17.2772	9.74676	7.40298	1.13477	8.41018	8.05599	5.72365	1.86578	8.93773	17.0142	10.9631	20.1187	28.3046	22.6466	22.5755	24.8242	9.20662	0	12.7224
38.8619	0.182313	0.360704	0.0131128	0.356072	ENSG00000106723	SPIN1	protein_coding	10927	23.0076	18.1708	58.4858	39.7494	20.9762	14.4306	42.32	57.5908	22.1517	13.46	11.915	42.8155	16.112	17.1709	24.2552	31.2821	34.0284	33.803	44.8803	26.4785	131.35	67.7264	56.2682	37.4403	96.974	27.5653
39.6306	-0.37445	0.499186	0.0132313	0.358397	ENSG00000185507	IRF7	protein_coding	3665	39.9605	44.6699	33.0906	24.3625	32.271	30.4074	39.4014	61.4302	71.7716	69.9918	60.1426	39.7572	59.7486	32.434	34.206	83.4188	12.7607	33.803	18.5711	46.5657	29.4406	6.02012	38.0638	55.2397	0	32.8663
6038.34	0.150609	0.263718	0.0132919	0.359144	ENSG00000198786	MT-ND5	protein_coding	4540	3659.41	5062.84	5694.67	3187.65	4218.63	7796.67	5071.84	9233.72	5204.77	3301.73	2958.34	4140.87	3609.08	8607.09	5496.59	2164.42	17696.9	8243.37	14928.1	3994.6	6793.99	4633.99	3798.11	4457.85	5767.53	7274.05
75.948	0.238984	0.458885	0.0133295	0.35927	ENSG00000171791	BCL2	protein_coding	596	45.4097	61.3264	78.4941	91.039	70.1895	65.4532	53.9945	59.5105	19.4935	64.6078	48.795	58.8713	47.6646	36.8857	58.4612	67.033	102.085	87.7052	78.9274	134.219	74.7339	285.956	77.7826	46.0331	92.1253	67.853
32.6232	-0.301901	0.293433	0.0134417	0.361401	ENSG00000142208	AKT1	protein_coding	207	27.2458	20.4421	23.0865	32.056	27.4304	23.1921	31.3752	27.8355	35.4428	41.7259	30.6387	32.8762	29.5386	39.4296	43.5349	74.4811	40.4088	30.1486	37.1423	31.0438	61.1459	15.0503	23.1693	18.4132	12.1218	39.2275
41.6131	-0.337827	0.776352	0.0135508	0.363436	ENSG00000128294	TPST2	protein_coding	8459	13.3202	18.1708	34.6297	15.3869	55.6675	9.27684	63.4801	31.6749	124.05	57.8778	57.3057	42.8155	42.9653	29.2542	42.291	81.9292	29.7749	31.9758	20.1187	47.4787	18.1173	24.0805	49.6484	65.6739	14.5461	60.4315
42.3619	-0.28649	0.245263	0.0136011	0.363887	ENSG00000104731	KLHDC4	protein_coding	54758	30.8786	28.7704	30.782	51.2896	25.8168	36.0766	42.32	28.7954	58.4805	67.9728	51.6319	44.3446	46.3219	51.5128	29.8525	59.5849	76.564	35.6302	63.4514	30.1307	40.7639	40.6358	31.444	27.0061	36.3653	34.9867
20.4193	0.161588	0.303335	0.0136391	0.364011	ENSG00000117528	ABCD3	protein_coding	5825	13.9256	26.4991	7.6955	19.2336	20.1694	27.3151	32.1049	21.1166	13.291	9.42197	9.07813	17.5849	20.14	17.8069	14.3043	4.46887	8.50711	29.2351	10.8332	20.0871	49.8226	25.5855	19.8594	20.2546	29.0922	43.4683
47.1989	0.106853	0.190332	0.0138111	0.367701	ENSG00000111912	NCOA7	protein_coding	135112	65.3899	41.6414	36.1688	62.8297	54.8608	13.3999	35.7531	25.9159	15.9492	31.6309	31.7735	27.5242	8.72732	18.4429	31.7183	49.1575	53.1694	41.1118	10.8332	95.8705	67.9399	218.229	64.543	40.5091	53.3357	30.7459
25.7871	0.235845	0.516667	0.0139639	0.369958	ENSG00000164164	OTUD4	protein_coding	54726	18.1639	49.9697	33.8602	20.5158	16.9423	13.3999	23.349	33.5946	6.20248	12.787	15.8867	17.5849	28.8673	13.9911	16.792	29.7924	14.8874	32.8894	24.7615	42.0004	36.2346	22.5755	21.5143	46.0331	46.0627	31.8061
143.569	0.275479	0.286854	0.0139524	0.369958	ENSG00000173120	KDM2A	protein_coding	22992	108.378	153.695	121.589	152.586	107.301	84.0069	103.611	143.977	75.3158	68.6458	117.448	110.861	105.399	68.6838	115.057	140.024	116.973	184.546	145.474	147.914	174.379	389.803	246.587	176.767	283.649	90.1172
14.8794	0.104977	0.186601	0.0140114	0.370316	ENSG00000157212	PAXIP1	protein_coding	22976	16.3475	18.1708	8.46504	19.2336	16.1355	25.2536	7.29656	26.8757	5.31641	11.441	3.4043	16.0558	4.02799	17.1709	19.9017	0	6.38033	11.8767	20.1187	18.261	18.1173	28.5956	16.5495	16.5719	19.3948	15.903
16.2968	0.0872661	0.164817	0.0141485	0.370842	ENSG00000072415	MPP5	protein_coding	64398	7.26555	15.1423	14.6214	74.3699	20.9762	17.0075	5.10759	9.59847	5.31641	6.05698	6.8086	3.82281	14.098	13.9911	4.97542	17.8755	40.4088	27.4079	6.19038	19.1741	9.05865	25.5855	16.5495	15.3444	12.1218	14.8428
12.1147	0.0372511	0.126795	0.0141507	0.370842	ENSG00000117983	MUC5B	protein_coding	727897	1.21092	2.27135	43.0948	2.56448	12.1016	30.9228	0.729656	4.79923	2.65821	0	2.26953	0.764562	5.37066	1.27192	4.35349	19.3651	14.8874	47.507	1.5476	10.0436	4.52932	91.8068	1.65495	1.22755	4.8487	3.18061
79.657	-0.264019	0.195278	0.01421	0.370842	ENSG00000132965	ALOX5AP	protein_coding	241	87.1866	69.6547	86.9591	78.2166	68.5759	96.376	58.3725	62.39	111.645	100.277	103.264	74.9271	69.1472	120.197	78.9847	128.107	31.9017	57.5565	60.3562	64.8267	106.439	88.7968	56.2682	66.9014	55.7601	87.9968
65.4451	0.192607	0.385499	0.0141747	0.370842	ENSG00000167258	CDK12	protein_coding	51755	40.566	49.2125	60.7944	76.9344	37.1117	34.0151	44.509	93.1051	51.392	37.6879	34.6104	45.1091	49.0073	32.434	24.2552	55.116	129.733	49.3341	30.9519	119.61	133.615	201.674	31.444	69.9703	116.369	53.0101
40.4312	-0.274458	0.215972	0.0142356	0.370842	ENSG00000167515	TRAPPC2L	protein_coding	51693	41.1714	37.8558	53.8685	35.9027	29.8507	52.5687	42.32	23.0363	63.797	37.0149	56.1709	62.6941	41.6226	66.1399	54.7296	40.2198	23.3946	37.4574	23.2139	38.3482	33.9699	30.1006	26.4792	41.1229	7.27305	50.8897
8.9252	0.0579256	0.13848	0.0140951	0.370842	ENSG00000198722	UNC13B	protein_coding	10497	1.21092	3.02846	4.6173	7.69344	1.61355	5.66918	1.45931	1.91969	5.31641	2.69199	1.13477	2.29369	1.34266	0	3.10964	7.44811	65.9301	8.22236	3.09519	3.65221	9.05865	21.0704	21.5143	2.4551	24.2435	22.2643
85.0248	-0.30533	0.34406	0.0142856	0.371256	ENSG00000143110	C1orf162	protein_coding	128346	135.624	38.6129	90.8068	92.3212	85.5182	92.253	56.1835	54.7113	166.581	76.0488	92.4835	89.4537	117.483	220.678	120.032	74.4811	74.4372	52.0749	69.6418	52.957	67.9399	12.0402	54.6133	101.887	24.2435	97.5386
11.4222	-0.160349	0.306128	0.0143621	0.372355	ENSG00000120370	GORAB	protein_coding	92344	3.02731	15.1423	5.38685	12.8224	5.64743	9.27684	11.6745	6.71893	22.1517	12.114	13.0498	9.9393	10.7413	13.9911	16.1701	31.2821	14.8874	6.39517	17.0235	5.47831	15.8526	6.02012	3.3099	7.3653	2.42435	19.0836
77.1191	0.263108	0.35363	0.0144236	0.372897	ENSG00000143379	SETDB1	protein_coding	9869	64.179	95.3966	86.1895	112.837	45.1794	45.3534	59.8318	78.7074	44.3034	59.2238	57.8731	37.4635	60.4199	42.6094	46.6445	62.5641	104.212	28.3215	54.1658	156.132	124.556	106.857	129.086	69.9703	184.251	48.7693
57.0436	0.14255	0.2564	0.0144515	0.372897	ENSG00000177485	ZBTB33	protein_coding	10009	36.3277	61.3264	82.3418	80.7811	27.4304	24.7382	58.3725	37.434	56.7084	22.8819	33.4756	29.0533	32.2239	3.81576	65.3024	20.8547	51.0427	29.2351	57.261	82.1747	110.968	164.048	95.987	57.6948	113.944	47.7091
55.1048	-0.326783	0.380449	0.0146039	0.375938	ENSG00000173436	MINOS1	protein_coding	440574	69.6282	49.2125	61.564	53.854	41.9523	70.607	46.698	33.5946	93.0372	75.3758	93.0508	69.5751	46.9933	94.1222	40.4253	101.294	42.5356	51.1613	41.7851	52.957	18.1173	7.52515	46.3385	58.9224	2.42435	69.9734
69.97	-0.307889	0.334518	0.0146848	0.37713	ENSG00000142327	RNPEPL1	protein_coding	57140	57.5189	73.4403	57.7162	41.0317	67.7692	80.9146	48.1573	74.868	77.9741	82.1058	49.9297	90.2183	93.9865	104.298	119.41	123.639	129.733	62.1245	94.4033	27.3916	20.382	25.5855	67.8529	60.1499	38.7896	49.8295
31.8081	-0.163077	0.30302	0.0147624	0.377343	ENSG00000126882	FAM78A	protein_coding	286336	19.9803	13.6281	50.0207	32.056	13.7152	9.27684	18.2414	14.3977	12.405	33.6499	78.2989	21.4077	53.0352	29.2542	46.6445	55.116	34.0284	11.8767	20.1187	49.3048	47.5579	22.5755	39.7188	20.2546	58.1844	22.2643
34.7055	0.0742107	0.151828	0.0147285	0.377343	ENSG00000132510	KDM6B	protein_coding	23135	28.4567	14.3852	74.6463	16.6691	43.5659	18.0383	16.0524	20.1568	9.74676	9.42197	28.3692	27.5242	12.7553	6.35961	8.08505	41.7094	17.0142	21.0127	15.476	30.1307	183.438	93.3119	43.0287	81.0183	38.7896	3.18061
18.3864	-0.104919	0.187934	0.0148775	0.379167	ENSG00000072110	ACTN1	protein_coding	87	3.63277	4.5427	13.8519	12.8224	41.1456	0.51538	13.1338	17.2772	82.4044	26.2469	18.1563	19.114	14.7693	18.4429	23.0113	13.4066	23.3946	16.4447	15.476	5.47831	11.3233	4.51509	18.2044	22.7097	24.2435	13.7826
147.003	-0.293547	0.308256	0.0149034	0.379167	ENSG00000142347	MYO1F	protein_coding	4542	220.388	68.1405	119.28	94.8857	115.369	57.2072	82.4511	144.937	230.378	321.02	145.817	123.859	216.84	171.709	141.177	134.066	148.874	204.645	143.926	95.8705	79.2632	127.928	129.086	123.982	155.158	225.823
9.43185	-0.0660464	0.144575	0.014969	0.379948	ENSG00000119457	SLC46A2	protein_coding	57864	14.5311	0	6.92595	5.12896	7.26098	5.66918	0	5.75908	17.7214	7.40298	6.24121	3.82281	36.9233	31.1621	19.9017	14.8962	0	0.913595	15.476	1.8261	4.52932	0	16.5495	12.8893	9.6974	0
18.4285	-0.118053	0.211515	0.0150071	0.380028	ENSG00000169962	TAS1R3	protein_coding	83756	36.3277	23.4706	13.0823	6.4112	6.45421	9.27684	16.0524	4.79923	8.86069	82.7788	28.3692	32.1116	17.4546	5.72365	25.499	32.7717	4.25356	8.22236	13.9284	18.261	2.26466	37.6258	6.61979	15.3444	7.27305	15.903
84.6128	-0.291072	0.273065	0.0151467	0.382675	ENSG00000135316	SYNCRIP	protein_coding	10492	84.7647	56.0266	115.432	50.0073	60.5082	58.2379	80.9918	52.7916	138.227	49.1289	161.137	121.565	153.064	91.5783	64.6804	81.9292	68.0569	90.4459	68.0942	59.3484	70.2045	67.7264	66.1979	83.4734	72.7305	133.586
10.5655	-0.105629	0.190145	0.015232	0.383938	ENSG00000277972	CISD3	protein_coding	284106	5.44916	18.1708	6.92595	3.84672	2.42033	12.3691	5.10759	1.91969	10.6328	15.479	9.64551	9.9393	16.112	19.7148	3.73156	52.1368	4.25356	10.0495	6.19038	13.6958	9.05865	13.5453	1.65495	6.75152	0	15.903
104.311	-0.274281	0.274815	0.0152867	0.384426	ENSG00000155926	SLA	protein_coding	6503	127.753	116.596	58.4858	85.91	91.9724	57.7225	61.2911	105.583	188.733	125.178	148.654	94.0411	138.294	172.981	90.1794	93.8462	85.0711	63.9517	114.522	67.5658	104.174	76.7565	59.5781	106.183	87.2766	189.776
178.097	0.151404	0.268271	0.0154892	0.385169	ENSG00000006576	PHTF2	protein_coding	57157	106.561	230.163	167.762	216.698	194.433	116.476	214.519	101.744	66.4552	114.41	99.8594	147.56	179.246	81.403	203.992	56.6056	259.467	87.7052	117.617	282.133	357.817	573.417	165.495	236.303	138.188	114.502
6.82851	-0.0544885	0.135506	0.0155131	0.385169	ENSG00000008277	ADAM22	protein_coding	53616	1.21092	2.27135	3.84775	2.56448	4.84065	0	3.64828	5.75908	3.54428	4.03799	31.2061	0.764562	2.014	1.90788	6.21927	25.3236	2.12678	19.1855	3.09519	1.8261	6.79399	4.51509	9.92969	0	26.6679	4.24081
109.847	0.259506	0.264733	0.0155638	0.385169	ENSG00000010818	HIVEP2	protein_coding	3097	76.2882	75.7116	140.058	173.102	115.369	62.361	87.5587	62.39	67.3412	80.7598	97.0225	65.7523	84.5879	44.5173	75.8751	81.9292	129.733	55.7293	74.2846	139.697	183.438	162.543	210.178	108.638	256.981	144.188
151.858	-0.313298	0.454067	0.0154593	0.385169	ENSG00000122862	SRGN	protein_coding	5552	246.423	51.4839	135.441	94.8857	146.026	174.198	70.7766	158.375	311.01	124.505	114.611	96.3348	222.882	458.528	182.847	241.319	78.6908	176.324	116.07	64.8267	33.9699	73.7465	124.121	270.675	33.9409	146.308
6.5828	0.048331	0.131899	0.0154414	0.385169	ENSG00000158715	SLC45A3	protein_coding	85414	2.42185	9.08539	3.84775	6.4112	2.42033	1.54614	3.64828	19.1969	0	2.01899	0	3.82281	1.34266	3.81576	3.10964	2.97924	6.38033	2.74079	1.5476	19.1741	20.382	22.5755	6.61979	0.613775	16.9705	8.48162
14.8846	0.0966167	0.176733	0.0153976	0.385169	ENSG00000178075	GRAMD1C	protein_coding	54762	9.6874	19.685	16.1605	6.4112	20.1694	17.0075	18.9711	26.8757	1.77214	13.46	3.97168	16.0558	4.69933	1.90788	11.1947	16.3858	23.3946	15.5311	6.19038	28.3046	2.26466	12.0402	11.5846	19.6408	50.9114	12.7224
19.5341	0.124247	0.218467	0.0155295	0.385169	ENSG00000270672	MTRNR2L6	protein_coding	100463482	9.08193	11.3567	13.0823	17.9513	20.1694	7.21532	10.2152	19.1969	23.9239	7.40298	6.24121	9.17474	14.7693	1.90788	12.4385	0	55.2962	16.4447	17.0235	19.1741	61.1459	39.1308	33.099	14.1168	46.0627	22.2643
30.811	0.124901	0.221277	0.0156795	0.385565	ENSG00000015568	RGPD5	protein_coding	84220	23.0076	29.5275	93.1155	44.8784	54.054	26.2844	21.8897	24.956	24.8099	8.07598	19.8584	12.9976	24.8393	12.0833	21.7675	37.2405	29.7749	21.9263	34.0471	47.4787	63.4105	6.02012	31.444	50.3295	26.6679	10.602
35.412	-0.0963281	0.176948	0.0157642	0.385565	ENSG00000102524	TNFSF13B	protein_coding	10673	54.4916	1.51423	25.3951	14.1046	32.271	31.4382	8.75587	38.3939	114.303	18.8439	3.97168	24.466	65.7906	160.262	32.3402	67.033	12.7607	17.3583	23.2139	20.0871	2.26466	1.50503	26.4792	76.1081	7.27305	40.2877
312.481	0.237007	0.381653	0.0158635	0.385565	ENSG00000110367	DDX6	protein_coding	1656	195.564	271.805	405.553	442.373	251.714	196.36	291.133	220.765	242.783	191.131	211.067	358.579	226.91	120.197	248.149	145.983	221.185	218.349	239.877	569.744	529.931	805.191	412.082	465.241	467.9	174.933
9.16869	-0.139367	0.250968	0.0157828	0.385565	ENSG00000112294	ALDH5A1	protein_coding	7915	4.8437	15.1423	3.84775	6.4112	2.42033	6.18456	6.5669	6.71893	19.4935	10.768	6.8086	18.3495	8.05599	7.63153	11.1947	20.8547	12.7607	2.74079	3.09519	16.4349	6.79399	7.52515	14.8945	4.9102	9.6974	4.24081
199.932	0.140011	0.247949	0.0158985	0.385565	ENSG00000135905	DOCK10	protein_coding	55619	113.221	106.753	258.569	153.869	133.118	88.6453	154.687	113.262	72.6576	168.923	183.832	154.441	109.427	42.6094	75.2532	123.639	210.551	138.866	109.879	396.265	482.373	806.696	319.405	166.333	344.258	170.693
5.79834	0.0324911	0.124722	0.0157461	0.385565	ENSG00000181785	OR5AS1	protein_coding	219447	1.21092	0.757116	0	17.9513	5.64743	0	5.83725	28.7954	0	0	0	1.52912	0.671332	0.635961	1.24385	4.46887	0	1.82719	17.0235	4.56526	31.7053	0	11.5846	0	12.1218	3.18061
112.517	0.0134136	0.1198	0.0158701	0.385565	ENSG00000188536	HBA2	protein_coding	3040	0	801.029	0	0	798.708	0	259.757	296.593	0	8.74898	0	1.52912	1.34266	63.5961	1.24385	53.6264	0	152.57	92.8557	73.0442	131.35	21.0704	105.917	50.3295	12.1218	0
11.6446	-0.194215	0.390933	0.0157648	0.385565	ENSG00000196363	WDR5	protein_coding	11091	9.08193	12.871	5.38685	7.69344	8.87453	4.12304	7.29656	10.5583	21.2657	19.5169	14.1846	9.9393	8.72732	11.4473	18.0359	23.8339	10.6339	12.7903	17.0235	9.13052	13.588	16.5553	13.2396	11.6617	0	5.30101
56.5298	-0.119166	0.212412	0.0158902	0.385565	ENSG00000204482	LST1	protein_coding	7940	102.323	13.6281	48.4816	21.7981	39.532	67.5148	24.0786	63.3499	168.353	14.806	34.6104	30.5825	77.2032	214.319	54.7296	137.045	29.7749	61.2109	80.4749	11.8697	13.588	4.51509	43.0287	44.1918	7.27305	61.4917
141.679	0.12138	0.209246	0.0160885	0.386476	ENSG00000048707	VPS13D	protein_coding	55187	101.112	124.924	77.7245	125.659	82.2911	64.9379	46.698	88.3059	82.4044	59.2238	57.8731	36.699	130.91	78.8591	39.1814	83.4188	119.1	82.2236	97.4985	283.046	493.696	293.481	215.143	85.3147	627.907	106.02
28.1812	0.0910401	0.16959	0.0163975	0.386476	ENSG00000058866	DGKG	protein_coding	1608	29.6676	34.8273	10.7737	12.8224	13.7152	21.1306	16.0524	22.0765	9.74676	31.6309	7.94336	16.0558	8.72732	1.90788	3.10964	29.7924	36.1552	7.30876	12.3808	22.8263	135.88	105.352	59.5781	6.13775	48.487	28.6255
84.4178	0.0986909	0.178181	0.016363	0.386476	ENSG00000095951	HIVEP1	protein_coding	3096	36.3277	96.1537	46.173	110.273	100.04	58.2379	48.1573	67.1893	19.4935	26.2469	17.0215	63.4586	68.4759	33.07	75.2532	61.0745	17.0142	63.9517	51.0706	59.3484	244.584	246.825	91.0222	157.126	305.468	31.8061
12.064	-0.16108	0.304552	0.0163169	0.386476	ENSG00000115289	PCGF1	protein_coding	84759	6.05462	10.5996	10.0041	6.4112	7.26098	9.27684	16.0524	9.59847	11.5189	10.768	3.97168	11.4684	21.4826	22.8946	24.2552	37.2405	12.7607	15.5311	7.73798	9.13052	6.79399	7.52515	6.61979	17.7995	2.42435	8.48162
8.80788	-0.0746393	0.151688	0.0160488	0.386476	ENSG00000119703	ZC2HC1C	protein_coding	79696	3.02731	7.57116	9.23459	1.28224	3.2271	5.1538	4.37793	4.79923	15.0632	23.5549	27.8018	20.6432	5.37066	2.54384	15.5482	1.48962	6.38033	23.7535	7.73798	5.47831	2.26466	4.51509	1.65495	1.22755	24.2435	1.0602
87.4369	0.247736	0.348311	0.0161645	0.386476	ENSG00000122257	RBBP6	protein_coding	5930	83.5538	78.7401	168.531	89.7567	145.22	77.8224	89.018	71.9885	26.5821	65.9538	75.462	93.2765	91.9725	54.6926	85.204	37.2405	104.212	131.558	137.736	80.3486	110.968	91.8068	36.4089	85.9285	104.247	55.1305
32.1243	-0.216916	0.528873	0.0162528	0.386476	ENSG00000126709	IFI6	protein_coding	2537	68.4172	18.1708	18.4692	38.4672	30.6575	62.361	24.0786	19.1969	42.5313	46.4369	19.8584	26.7597	61.7626	102.39	34.8279	50.6471	19.141	21.0127	17.0235	7.30442	11.3233	1.50503	14.8945	46.0331	9.6974	22.2643
7.74649	-0.0378798	0.126638	0.0163241	0.386476	ENSG00000133067	LGR6	protein_coding	59352	1.21092	0	0	1.28224	4.03388	0	11.6745	10.5583	38.101	4.03799	3.4043	1.52912	9.39865	6.99557	3.10964	2.97924	0	3.65438	3.09519	0	0	3.01006	0	0	84.8523	8.48162
8.18278	-0.0818335	0.158444	0.0162209	0.386476	ENSG00000150045	KLRF1	protein_coding	51348	8.47647	3.02846	2.30865	1.28224	10.4881	6.69994	5.10759	3.83939	27.4681	19.5169	7.94336	1.52912	4.69933	25.4384	4.97542	11.917	14.8874	6.39517	0	2.73916	13.588	3.01006	9.92969	4.9102	7.27305	5.30101
89.143	-0.249414	0.193293	0.0162992	0.386476	ENSG00000167264	DUS2	protein_coding	54920	102.323	116.596	89.2677	87.1923	84.7115	78.8531	86.0994	75.8279	52.2781	103.642	110.64	124.624	115.469	150.087	142.421	105.763	76.564	85.878	111.427	81.2616	56.6166	61.7062	43.0287	73.0392	38.7896	63.6121
30.0193	-0.291606	0.502489	0.0161432	0.386476	ENSG00000174547	MRPL11	protein_coding	65003	36.3277	19.685	31.5515	28.2093	26.6236	28.8613	35.0235	24.956	33.6706	54.5128	41.9864	34.4053	49.0073	31.798	34.8279	58.0953	14.8874	53.9021	20.1187	26.4785	15.8526	3.01006	4.96484	19.6408	9.6974	42.4081
8.11428	0.0623525	0.141524	0.0163321	0.386476	ENSG00000204920	ZNF155	protein_coding	7711	2.42185	9.08539	6.1564	11.5402	0.806776	11.8537	14.5931	7.67877	0	4.71099	1.13477	0.764562	8.05599	4.45173	1.24385	13.4066	21.2678	18.2719	12.3808	12.7827	11.3233	7.52515	9.92969	15.3444	0	4.24081
14.5663	-0.136847	0.245793	0.0162122	0.386476	ENSG00000206053	JPT2	protein_coding	90861	13.9256	8.32828	12.3128	8.97567	4.84065	17.0075	2.91862	4.79923	48.7338	10.768	15.8867	35.9344	9.39865	19.7148	21.7675	13.4066	27.6481	15.5311	13.9284	20.0871	13.588	7.52515	6.61979	18.4132	2.42435	4.24081
6.05011	0.0567517	0.137238	0.0164603	0.387119	ENSG00000203666	EFCAB2	protein_coding	84288	8.47647	5.29981	6.1564	1.28224	4.03388	17.0075	6.5669	8.63862	0	0.672998	4.53907	0.764562	4.02799	12.0833	0.621927	5.95849	4.25356	12.7903	3.09519	0.913052	2.26466	16.5553	9.92969	12.8893	0	8.48162
460.616	-0.246202	0.170972	0.0165316	0.387958	ENSG00000108518	PFN1	protein_coding	5216	415.347	435.342	422.483	332.1	420.33	558.156	435.605	345.545	812.525	444.852	490.786	441.152	436.366	518.944	444.056	826.74	270.101	459.538	363.685	381.656	464.256	499.67	367.399	462.786	312.741	613.857
28.713	-0.282276	0.307015	0.0166112	0.388989	ENSG00000171135	JAGN1	protein_coding	84522	41.1714	12.871	33.0906	23.0803	27.4304	35.0458	29.9159	17.2772	38.987	33.6499	59.0078	23.7014	31.5526	40.7015	47.8884	38.7302	29.7749	35.6302	20.1187	26.4785	22.6466	4.51509	13.2396	39.2816	4.8487	15.903
4.9944	-0.0591226	0.139198	0.016687	0.389925	ENSG00000183019	MCEMP1	protein_coding	199675	6.05462	0	7.6955	3.84672	1.61355	1.03076	1.45931	5.75908	20.3796	0	9.07813	0	18.7973	16.535	4.97542	7.44811	0	5.48157	4.64279	0.913052	2.26466	0	0	4.9102	4.8487	2.1204
92.8747	-0.263718	0.231164	0.0168194	0.389987	ENSG00000068697	LAPTM4A	protein_coding	9741	117.46	81.7685	129.284	66.6764	97.6199	124.207	87.5587	71.9885	100.126	93.5467	149.222	80.279	116.812	220.042	122.52	111.722	40.4088	79.4828	72.737	43.8265	49.8226	30.1006	89.3672	109.866	33.9409	94.358
20.1617	0.0975199	0.177141	0.0167715	0.389987	ENSG00000109171	SLAIN2	protein_coding	57606	14.5311	19.685	48.4816	10.2579	18.5558	14.4306	8.02621	6.71893	17.7214	17.498	6.8086	9.9393	4.69933	8.26749	7.46313	19.3651	17.0142	13.7039	27.8567	16.4349	13.588	9.03018	62.888	38.6678	70.3062	22.2643
11.0469	-0.0644753	0.142637	0.0168329	0.389987	ENSG00000123405	NFE2	protein_coding	4778	13.3202	3.02846	5.38685	8.97567	3.2271	2.06152	0.729656	1.91969	25.696	9.42197	7.94336	4.58737	7.38465	52.1488	3.73156	37.2405	2.12678	21.0127	1.5476	1.8261	6.79399	1.50503	21.5143	12.2755	16.9705	14.8428
27.68	0.0826193	0.159111	0.0167438	0.389987	ENSG00000173402	DAG1	protein_coding	1605	23.613	19.685	15.391	32.056	26.6236	6.69994	21.8897	23.9962	8.86069	41.7259	10.7803	11.4684	8.72732	6.99557	3.10964	10.4274	102.085	14.6175	13.9284	50.2179	52.0872	91.8068	79.4375	9.8204	14.5461	19.0836
16.5848	-0.205899	0.4299	0.0169051	0.390828	ENSG00000179029	TMEM107	protein_coding	84314	24.2185	6.81405	10.0041	20.5158	13.7152	8.24608	10.2152	29.7552	27.4681	17.498	20.9932	11.4684	27.5246	17.8069	29.2306	35.7509	0	12.7903	13.9284	17.348	13.588	12.0402	13.2396	18.4132	4.8487	13.7826
50.768	0.107855	0.186003	0.017881	0.390837	ENSG00000100578	KIAA0586	protein_coding	9786	25.4294	42.3985	13.8519	110.273	41.1456	20.0998	43.7793	54.7113	21.2657	14.133	33.4756	44.3446	27.5246	30.5261	29.8525	11.917	36.1552	58.4701	54.1658	69.3919	108.704	123.412	34.7539	28.8474	157.583	83.756
165.798	-0.261203	0.271143	0.0179161	0.390837	ENSG00000101336	HCK	protein_coding	3055	328.766	141.581	123.128	115.402	179.104	126.268	103.611	140.138	200.252	205.264	145.25	212.548	292.03	379.033	218.296	120.659	65.9301	152.57	181.069	100.436	81.5278	127.928	119.156	166.947	82.4279	201.438
55.4648	-0.262616	0.279478	0.0175246	0.390837	ENSG00000103018	CYB5B	protein_coding	80777	67.8118	41.6414	35.3993	39.7494	45.1794	60.2994	26.2676	55.6711	105.442	79.4138	53.334	81.0436	60.4199	111.293	57.2173	32.7717	51.0427	38.371	43.3327	39.2612	61.1459	33.1107	57.9232	69.9703	21.8192	73.154
92.2904	0.136573	0.231465	0.0179407	0.390837	ENSG00000106261	ZKSCAN1	protein_coding	7586	85.3702	63.5978	86.9591	100.015	90.3589	36.592	94.1256	148.776	26.5821	30.2849	124.824	71.8688	53.0352	39.4296	85.8259	53.6264	123.353	55.7293	57.261	206.35	120.027	165.553	66.1979	79.1769	140.612	194.017
11.5101	0.0654013	0.143056	0.0174093	0.390837	ENSG00000111785	RIC8B	protein_coding	55188	12.1092	11.3567	10.7737	29.4915	21.7829	3.09228	10.9448	13.4379	0	4.71099	3.4043	1.52912	7.38465	17.8069	9.95083	7.44811	6.38033	8.22236	15.476	12.7827	27.1759	6.02012	6.61979	23.9372	24.2435	3.18061
81.3538	0.198118	0.338711	0.0179464	0.390837	ENSG00000114796	KLHL24	protein_coding	54800	81.1319	99.9393	122.358	67.9587	109.722	144.306	78.0732	71.9885	41.6452	63.9348	83.9727	58.8713	69.1472	55.9645	64.6804	31.2821	42.5356	67.6061	80.4749	83.0877	203.82	76.7565	82.7474	49.7158	152.734	30.7459
262.518	0.236339	0.302645	0.0177868	0.390837	ENSG00000116539	ASH1L	protein_coding	55870	217.966	327.074	229.326	353.898	279.144	190.175	261.217	232.283	62.9109	244.298	233.762	224.781	294.715	99.2099	169.164	104.274	435.989	249.412	281.662	250.176	240.054	459.034	228.383	188.429	720.032	248.087
15.725	-0.225298	0.413629	0.0172357	0.390837	ENSG00000119705	SLIRP	protein_coding	81892	15.1366	10.5996	10.0041	25.6448	16.9423	19.5844	6.5669	11.5182	22.1517	18.8439	22.1279	16.8204	16.112	30.5261	18.6578	29.7924	12.7607	23.7535	18.5711	9.13052	11.3233	4.51509	9.92969	9.20662	4.8487	13.7826
50.7784	0.187326	0.343844	0.0173824	0.390837	ENSG00000120705	ETF1	protein_coding	2107	64.7845	50.7268	77.7245	41.0317	45.9862	63.9071	49.6166	51.8317	52.2781	53.1668	22.6953	28.2888	45.6506	39.4296	32.3402	14.8962	23.3946	84.9644	15.476	63.9136	67.9399	85.7867	19.8594	50.3295	104.247	69.9734
11.5504	-0.0970987	0.176998	0.0175326	0.390837	ENSG00000125148	MT2A	protein_coding	4502	23.613	3.78558	3.84775	10.2579	14.522	17.0075	5.10759	1.91969	23.9239	8.07598	8.51075	6.11649	20.14	36.8857	7.46313	40.2198	10.6339	14.6175	9.28557	2.73916	2.26466	0	4.96484	13.503	2.42435	8.48162
96.1438	0.176699	0.321705	0.0175262	0.390837	ENSG00000128989	ARPP19	protein_coding	10776	66.6008	85.5541	93.1155	150.022	165.389	107.714	54.7242	107.503	46.9616	62.5888	112.909	96.3348	57.0632	45.7892	60.9489	62.5641	61.6766	80.3964	26.3091	166.175	129.086	194.149	97.6419	184.746	138.188	45.5887
88.1024	0.0986355	0.178326	0.0175656	0.390837	ENSG00000136205	TNS3	protein_coding	64759	64.7845	65.112	89.2677	155.151	70.1895	70.0917	27.7269	146.857	15.9492	44.4179	48.2276	50.4611	110.77	20.3507	49.1322	65.5434	74.4372	63.0381	35.5947	220.959	249.113	322.076	26.4792	55.8535	106.671	42.4081
14.8053	-0.134924	0.238552	0.0178561	0.390837	ENSG00000136371	MTHFS	protein_coding	10588	15.1366	18.1708	8.46504	5.12896	22.5897	13.9153	10.2152	12.478	34.5567	14.133	13.6172	16.8204	17.4546	30.5261	23.0113	29.7924	0	19.1855	10.8332	15.5219	2.26466	3.01006	23.1693	7.97907	0	16.9632
247.482	0.24377	0.243611	0.0178559	0.390837	ENSG00000136527	TRA2B	protein_coding	6434	201.013	203.664	325.519	202.594	259.782	354.581	312.293	215.006	114.303	216.705	203.123	195.728	186.63	271.555	159.213	230.891	414.722	253.98	258.448	280.307	224.202	353.682	175.425	238.758	450.929	131.465
37.4505	-0.162805	0.297802	0.0177559	0.390837	ENSG00000137992	DBT	protein_coding	1629	25.4294	26.4991	20.0083	65.3942	24.2033	32.9843	19.7007	27.8355	89.4929	78.0678	76.0293	23.7014	42.9653	17.8069	49.7542	19.3651	51.0427	23.7535	24.7615	52.044	74.7339	16.5553	13.2396	13.503	43.6383	21.204
9.2049	0.0657091	0.143633	0.0171925	0.390837	ENSG00000140993	TIGD7	protein_coding	91151	14.5311	3.02846	7.6955	7.69344	6.45421	5.1538	9.48553	3.83939	7.97462	2.01899	1.70215	3.82281	4.69933	10.8113	7.46313	1.48962	19.141	6.39517	18.5711	7.30442	2.26466	1.50503	31.444	23.9372	9.6974	21.204
58.4427	0.244087	0.348557	0.017265	0.390837	ENSG00000154511	FAM69A	protein_coding	388650	58.1244	63.5978	103.889	66.6764	41.9523	70.607	56.1835	53.7514	33.6706	47.7829	44.8233	75.6916	42.9653	25.4384	50.998	20.8547	40.4088	62.1245	40.2375	63.9136	65.6752	144.483	43.0287	54.0122	94.5497	54.0703
181.046	0.239824	0.299938	0.017802	0.390837	ENSG00000159023	EPB41	protein_coding	2035	108.983	149.152	166.992	178.231	143.606	93.7991	152.498	119.021	113.417	144.695	174.187	136.857	83.2452	41.9734	107.593	120.659	155.255	134.299	182.616	242.872	326.111	425.924	279.686	152.83	598.815	173.873
20.3373	-0.257635	0.402234	0.0179142	0.390837	ENSG00000159228	CBR1	protein_coding	873	25.4294	15.8994	15.391	11.5402	16.1355	23.1921	18.9711	10.5583	43.4174	11.441	24.9649	25.2305	30.21	39.4296	21.1455	29.7924	4.25356	24.6671	7.73798	10.0436	22.6466	16.5553	16.5495	31.3025	12.1218	20.1438
59.0477	0.241173	0.335459	0.0175718	0.390837	ENSG00000163728	TTC14	protein_coding	151613	75.6828	115.082	92.3459	51.2896	75.0302	91.7376	89.7477	39.3537	20.3796	57.2048	44.2559	62.6941	48.3359	62.3242	59.0831	31.2821	55.2962	52.9885	75.8322	52.957	31.7053	51.171	76.1276	61.9912	7.27305	54.0703
85.3651	-0.256705	0.217385	0.0179205	0.390837	ENSG00000169223	LMAN2	protein_coding	10960	101.112	81.0114	78.4941	79.4988	75.0302	61.3302	86.829	69.1089	165.695	116.429	100.994	90.2183	96.6718	139.275	80.2286	83.4188	57.423	83.1372	89.7605	90.3921	52.0872	31.6056	54.6133	109.866	33.9409	111.321
13.7546	-0.0450018	0.130696	0.0175941	0.390837	ENSG00000169876	MUC17	protein_coding	140453	3.02731	4.5427	3.0782	75.6521	3.2271	0	2.18897	6.71893	133.796	0.672998	1.13477	1.52912	73.1752	0	0	1.48962	2.12678	3.65438	7.73798	0	6.79399	1.50503	4.96484	0	12.1218	8.48162
42.4115	-0.246883	0.314504	0.0177979	0.390837	ENSG00000172932	ANKRD13D	protein_coding	338692	27.2458	28.7704	20.0083	42.3139	56.4743	25.2536	16.0524	46.0726	54.0502	49.1289	17.5889	49.6965	51.0212	57.2365	55.9734	70.0122	59.5498	37.4574	66.5466	28.3046	33.9699	40.6358	31.444	26.3923	60.6088	50.8897
26.8671	0.111572	0.196147	0.0170318	0.390837	ENSG00000179119	SPTY2D1	protein_coding	144108	11.5038	19.685	26.9342	43.5961	25.0101	25.2536	24.8083	7.67877	23.0378	19.5169	25.5322	7.64562	18.7973	6.35961	11.1947	5.95849	38.282	10.9631	52.6182	34.696	27.1759	72.2414	34.7539	23.9372	89.701	11.6622
5.73277	0.0901304	0.167733	0.0176602	0.390837	ENSG00000197885	NKIRAS1	protein_coding	28512	9.08193	4.5427	3.84775	7.69344	5.64743	9.27684	9.48553	1.91969	3.54428	2.01899	0.567383	6.11649	4.69933	3.81576	3.10964	2.97924	8.50711	9.13595	3.09519	6.39136	6.79399	7.52515	4.96484	4.29642	7.27305	12.7224
55.6012	0.249822	0.255647	0.0173691	0.390837	ENSG00000230124	ACBD6	protein_coding	84320	42.9878	58.2979	59.2553	65.3942	60.5082	47.9303	72.2359	51.8317	26.5821	49.8019	68.6534	43.58	50.3499	29.2542	40.4253	26.8132	57.423	60.2973	51.0706	61.1745	40.7639	84.2817	43.0287	55.2397	94.5497	103.9
10.3407	-0.144133	0.255728	0.017891	0.390837	ENSG00000243364	EFNA4	protein_coding	1945	13.3202	10.5996	6.92595	8.97567	1.61355	17.5229	6.5669	8.63862	7.97462	22.8819	13.6172	11.4684	14.098	25.4384	19.2797	10.4274	2.12678	7.30876	3.09519	9.13052	9.05865	3.01006	8.27474	6.75152	4.8487	15.903
17.4213	0.0949588	0.171727	0.0172928	0.390837	ENSG00000262655	SPON1	protein_coding	10418	23.0076	12.871	23.856	30.7737	26.6236	6.18456	21.16	27.8355	0	14.806	10.2129	9.9393	11.4126	12.0833	8.08505	5.95849	19.141	8.22236	7.73798	9.13052	36.2346	36.1207	28.1341	7.3653	41.214	14.8428
3216.4	0.239261	0.245582	0.017279	0.390837	ENSG00000265972	TXNIP	protein_coding	10628	2079.76	3160.2	6185.64	2432.41	4642.99	3455.11	4822.3	3276.92	2226.69	3292.98	3991.54	2526.88	2512.8	2471.34	3216.61	1301.93	2847.76	5825.08	3096.74	2479.85	3802.37	3454.04	2326.86	3204.52	2135.85	2857.25
149.525	0.165848	0.28259	0.0180542	0.391054	ENSG00000092203	TOX4	protein_coding	9878	90.2139	76.4687	189.309	229.521	111.335	94.8299	81.7215	102.704	107.214	112.391	128.229	106.274	102.714	83.9468	90.8014	41.7094	189.283	150.743	85.1177	174.393	140.409	480.105	264.792	160.195	230.313	262.93
27.4841	-0.119288	0.210978	0.01829	0.391054	ENSG00000110446	SLC15A3	protein_coding	51296	16.9529	14.3852	36.9384	28.2093	30.6575	45.8688	2.91862	7.67877	28.3542	18.8439	27.2344	17.5849	29.5386	36.8857	21.7675	156.41	29.7749	12.7903	7.73798	31.0438	31.7053	18.0604	6.61979	21.4821	9.6974	25.4449
6.07569	-0.0579959	0.13815	0.0181435	0.391054	ENSG00000137331	IER3	protein_coding	8870	4.8437	0.757116	3.84775	5.12896	3.2271	2.06152	0	5.75908	19.4935	0	1.13477	1.52912	11.4126	37.5217	13.6824	11.917	2.12678	7.30876	3.09519	1.8261	0	0	6.61979	10.4342	0	4.24081
11.1409	0.104638	0.185846	0.0183118	0.391054	ENSG00000145414	NAF1	protein_coding	92345	5.44916	10.5996	15.391	10.2579	11.2949	8.24608	10.9448	4.79923	2.65821	6.05698	5.10645	6.88106	5.37066	3.1798	11.1947	11.917	8.50711	5.48157	7.73798	16.4349	13.588	30.1006	8.27474	15.9581	26.6679	27.5653
93.5426	0.173809	0.309514	0.0182473	0.391054	ENSG00000147138	GPR174	protein_coding	84636	95.0576	114.325	102.35	112.837	75.8369	55.1456	62.0207	80.6271	20.3796	100.277	60.1426	53.5193	62.4339	38.7936	75.8751	86.3981	42.5356	84.0508	32.4995	174.393	174.379	212.209	168.805	117.845	155.158	74.2142
75.634	0.247343	0.298772	0.0180955	0.391054	ENSG00000157764	BRAF	protein_coding	673	51.4643	70.4118	91.5764	73.0876	86.325	72.1532	90.4773	114.222	28.3542	57.2048	52.1992	62.6941	62.4339	26.7104	98.8864	61.0745	110.592	77.6556	86.6653	115.958	99.6451	42.1408	125.776	72.4254	89.701	46.6489
9.30484	-0.0458535	0.130293	0.0183483	0.391054	ENSG00000173068	BNC2	protein_coding	54796	0	3.78558	0.76955	7.69344	0	0.51538	0.729656	8.63862	8.86069	16.825	1.13477	25.2305	0.671332	1.90788	0.621927	2.97924	2.12678	0	9.28557	4.56526	13.588	34.6157	6.61979	0	89.701	1.0602
66.4606	0.169604	0.287668	0.0181784	0.391054	ENSG00000181827	RFX7	protein_coding	64864	43.5933	58.2979	53.0989	84.6278	52.4404	41.7458	54.7242	76.7877	25.696	36.3419	87.9444	33.6407	32.2239	17.1709	60.9489	41.7094	78.6908	63.0381	47.9754	81.2616	197.026	142.978	122.466	55.2397	63.0331	75.2744
44.5119	0.0675469	0.145462	0.0181854	0.391054	ENSG00000183054	RGPD6	protein_coding	727851	19.9803	30.2846	53.0989	83.3455	2.42033	10.823	19.7007	57.5908	2.65821	63.9348	17.0215	2.29369	44.9793	5.72365	20.5236	8.93773	70.1837	14.6175	86.6653	83.0877	76.9985	90.3018	43.0287	74.2667	143.037	31.8061
13.3471	0.0725408	0.149602	0.0183514	0.391054	ENSG00000205683	DPF3	protein_coding	8110	15.742	16.6566	8.46504	24.3625	2.42033	8.24608	18.9711	14.3977	3.54428	2.69199	9.64551	11.4684	11.4126	3.81576	6.8412	5.95849	17.0142	28.3215	0	7.30442	20.382	18.0604	0	20.2546	33.9409	37.1071
34.4704	0.103703	0.185065	0.0182464	0.391054	ENSG00000227345	PARG	protein_coding	8505	29.6676	31.7989	50.0207	39.7494	15.3287	26.7998	28.4566	17.2772	7.97462	22.8819	9.07813	21.4077	35.5806	7.63153	16.792	29.7924	6.38033	10.9631	20.1187	14.6088	110.968	97.827	57.9232	42.9642	118.793	25.4449
18.5546	0.113892	0.198479	0.0185991	0.394786	ENSG00000112941	TENT4A	protein_coding	11044	13.9256	21.9564	17.6996	24.3625	22.5897	17.0075	18.9711	26.8757	7.97462	4.71099	9.07813	21.4077	13.4266	15.2631	13.0605	16.3858	14.8874	58.4701	7.73798	24.6524	11.3233	21.0704	28.1341	19.6408	0	31.8061
18.0668	-0.0999874	0.179982	0.0185643	0.394786	ENSG00000171115	GIMAP8	protein_coding	155038	44.8042	6.81405	2.30865	6.4112	22.5897	10.3076	10.9448	8.63862	38.101	13.46	25.5322	18.3495	47.6646	41.3374	39.1814	11.917	10.6339	5.48157	13.9284	7.30442	2.26466	4.51509	14.8945	19.6408	2.42435	40.2877
21.8591	0.108228	0.190723	0.0187067	0.396297	ENSG00000143869	GDF7	protein_coding	151449	15.1366	11.3567	14.6214	19.2336	31.4643	25.2536	24.8083	14.3977	15.0632	17.498	14.752	4.58737	14.098	3.1798	27.3648	10.4274	44.6623	24.6671	52.6182	43.8265	33.9699	9.03018	39.7188	19.027	29.0922	8.48162
87.3157	-0.245225	0.19592	0.0188732	0.398276	ENSG00000138629	UBL7	protein_coding	84993	101.112	95.3966	76.955	69.2409	66.9624	124.207	86.829	64.3097	108.986	90.1817	98.1573	120.801	61.0912	117.653	98.2645	165.348	74.4372	71.2604	54.1658	91.3052	61.1459	49.666	89.3672	65.0601	82.4279	85.8764
74.8143	0.153575	0.262856	0.0188668	0.398276	ENSG00000166377	ATP9B	protein_coding	374868	79.921	89.3397	42.3252	64.112	59.7014	28.8613	44.509	45.1128	42.5313	57.8778	71.4903	30.5825	36.9233	25.4384	38.5595	59.5849	129.733	79.4828	117.617	115.958	86.0572	225.755	102.607	50.9433	191.524	28.6255
54.8674	-0.125158	0.21659	0.0189687	0.39887	ENSG00000015475	BID	protein_coding	637	122.909	19.685	28.4733	24.3625	25.8168	37.1073	23.349	57.5908	162.151	49.1289	83.4053	47.4028	59.0772	150.087	63.4366	52.1368	12.7607	31.0622	85.1177	24.6524	65.6752	13.5453	57.9232	50.3295	7.27305	72.0938
57.7219	-0.178543	0.341775	0.0189746	0.39887	ENSG00000123143	PKN1	protein_coding	5585	44.1987	28.7704	40.7861	41.0317	70.1895	55.661	71.5063	78.7074	69.1134	69.9918	98.1573	47.4028	55.0492	85.8547	59.705	163.858	21.2678	55.7293	54.1658	38.3482	133.615	6.02012	33.099	41.1229	19.3948	18.0234
16.9902	-0.11968	0.209295	0.0191749	0.398981	ENSG00000011198	ABHD5	protein_coding	51099	22.4021	18.9279	24.6256	8.97567	9.68131	4.63842	8.75587	17.2772	34.5567	22.2089	6.24121	4.58737	27.5246	34.3419	24.8771	47.6679	8.50711	7.30876	12.3808	18.261	0	21.0704	6.61979	12.8893	19.3948	18.0234
140.668	-0.092349	0.1697	0.0197422	0.398981	ENSG00000011600	TYROBP	protein_coding	7305	277.907	28.0133	102.35	79.4988	117.789	102.045	28.4566	116.141	300.377	75.3758	105.533	55.813	212.141	625.149	174.762	329.206	63.8033	112.372	77.3798	31.9568	49.8226	9.03018	140.671	219.731	29.0922	192.957
23.0116	0.088734	0.165668	0.0197631	0.398981	ENSG00000079432	CIC	protein_coding	23152	23.613	9.84251	8.46504	17.9513	6.45421	9.79222	45.2387	41.2734	12.405	7.40298	14.1846	14.5267	13.4266	5.72365	8.70698	28.3028	44.6623	6.39517	15.476	65.7397	22.6466	75.2515	18.2044	15.9581	41.214	25.4449
48.2655	0.213992	0.321791	0.0195716	0.398981	ENSG00000113391	FAM172A	protein_coding	83989	27.8513	43.9127	47.7121	60.2652	61.315	40.715	40.8607	51.8317	11.5189	13.46	51.0645	43.58	32.8953	19.0788	32.3402	53.6264	51.0427	34.7166	35.5947	68.4789	70.2045	79.7666	74.4727	34.3714	121.218	53.0101
70.5847	0.212082	0.356765	0.0190526	0.398981	ENSG00000115947	ORC4	protein_coding	5000	81.7374	43.1556	69.2595	60.2652	62.1217	112.868	61.2911	84.4665	108.1	28.2659	44.2559	33.6407	45.6506	54.0567	45.4007	64.0537	36.1552	60.2973	55.7134	158.871	124.556	127.928	66.1979	92.0662	53.3357	61.4917
130.322	-0.260897	0.241315	0.0193048	0.398981	ENSG00000116288	PARK7	protein_coding	11315	170.135	115.839	121.589	97.4502	113.755	165.952	139.364	125.74	211.77	146.041	159.435	167.439	159.777	213.683	154.238	148.962	114.846	109.631	136.188	131.479	83.7925	25.5855	91.0222	134.417	14.5461	135.706
7.49743	0.0559932	0.136501	0.0196848	0.398981	ENSG00000118690	ARMC2	protein_coding	84071	8.47647	14.3852	10.7737	11.5402	3.2271	10.823	2.18897	7.67877	0	2.69199	10.2129	2.29369	3.35666	5.08769	1.24385	4.46887	29.7749	0.913595	10.8332	4.56526	0	6.02012	9.92969	4.9102	7.27305	22.2643
143.33	-0.27232	0.287647	0.0194567	0.398981	ENSG00000129625	REEP5	protein_coding	7905	213.728	152.937	124.667	96.1679	158.128	141.214	92.6663	112.302	113.417	191.804	152.626	231.662	198.714	213.047	164.189	244.298	42.5356	189.114	145.474	102.262	74.7339	55.6861	59.5781	212.98	58.1844	184.475
13.414	-0.12834	0.219046	0.0196028	0.398981	ENSG00000163607	GTPBP8	protein_coding	29083	13.9256	9.08539	10.0041	12.8224	14.522	9.27684	11.6745	8.63862	6.20248	12.787	25.5322	16.0558	9.39865	30.5261	13.6824	35.7509	31.9017	9.13595	9.28557	4.56526	6.79399	13.5453	8.27474	6.13775	9.6974	9.54182
28.2488	0.0284773	0.123424	0.0193229	0.398981	ENSG00000169629	RGPD8	protein_coding	727851	1.81639	6.81405	19.2387	42.3139	0	1.03076	0	32.6348	23.9239	0	0	12.233	8.05599	0.635961	4.97542	2.97924	25.5213	35.6302	3.09519	147.914	43.0286	28.5956	34.7539	26.3923	225.465	7.42142
17.4569	0.0590569	0.138707	0.0192497	0.398981	ENSG00000170325	PRDM10	protein_coding	56980	21.1912	3.02846	20.0083	21.7981	21.7829	13.3999	20.4304	2.87954	15.0632	5.38398	11.915	0.764562	4.69933	8.90345	6.21927	11.917	4.25356	5.48157	0	21.0002	56.6166	73.7465	11.5846	23.9372	50.9114	16.9632
18.8926	0.0843241	0.1591	0.0195691	0.398981	ENSG00000179088	C12orf42	protein_coding	374470	6.05462	19.685	20.0083	24.3625	19.3626	17.5229	17.5117	9.59847	1.77214	4.03799	22.1279	12.9976	10.07	22.2586	10.5728	7.44811	12.7607	17.3583	9.28557	40.1743	52.0872	31.6056	34.7539	17.7995	26.6679	23.3245
5.45767	0.0264268	0.122729	0.019786	0.398981	ENSG00000183117	CSMD1	protein_coding	64478	0	0.757116	2.30865	33.3382	1.61355	1.03076	0.729656	23.0363	0.886069	0	0	3.05825	0	0	0.621927	0	2.12678	9.13595	1.5476	0	0	19.5654	39.7188	0	2.42435	0
22.1005	0.125698	0.217229	0.0194055	0.398981	ENSG00000184307	ZDHHC23	protein_coding	254887	21.7966	12.1139	23.0865	24.3625	28.2372	17.5229	18.9711	11.5182	9.74676	14.133	20.4258	16.0558	14.098	3.81576	9.95083	16.3858	29.7749	14.6175	38.6899	42.0004	70.2045	15.0503	36.4089	4.29642	24.2435	37.1071
27.2072	-0.211091	0.400167	0.0196438	0.398981	ENSG00000197006	METTL9	protein_coding	51108	24.2185	10.5996	23.856	46.1606	24.2033	25.769	21.16	21.1166	41.6452	30.2849	22.6953	18.3495	46.9933	42.6094	25.499	70.0122	36.1552	9.13595	21.6663	30.1307	27.1759	4.51509	11.5846	27.6199	14.5461	29.6857
22.1486	0.127447	0.219809	0.0192059	0.398981	ENSG00000197705	KLHL14	protein_coding	57565	20.5857	26.4991	15.391	34.6205	37.1117	18.0383	21.16	27.8355	21.2657	6.05698	15.8867	10.7039	15.4406	7.63153	21.7675	13.4066	21.2678	7.30876	29.4043	22.8263	72.4692	22.5755	36.4089	28.2336	14.5461	7.42142
130.564	-0.212874	0.144149	0.0190978	0.398981	ENSG00000204435	CSNK2B	protein_coding	1460	123.514	121.896	128.515	164.127	142.799	144.822	102.152	95.9847	160.378	123.159	177.024	139.915	112.784	172.345	147.397	195.14	78.6908	112.372	92.8557	126.914	120.027	103.847	105.917	133.189	140.612	128.284
15.324	-0.0301588	0.123063	0.0194904	0.398981	ENSG00000205277	MUC12	protein_coding	10071	3.02731	10.5996	1.5391	7.69344	9.68131	5.66918	2.91862	10.5583	2.65821	8.74898	5.10645	7.64562	4.02799	97.938	32.9621	8.93773	23.3946	8.22236	9.28557	7.30442	27.1759	18.0604	28.1341	1.22755	48.487	7.42142
582.475	-0.242106	0.331981	0.0194618	0.398981	ENSG00000216490	IFI30	protein_coding	10437	1131.61	259.691	406.322	512.896	475.191	413.335	253.191	436.73	1042.9	520.901	565.681	337.172	788.815	1629.33	585.233	846.105	327.524	556.38	484.397	370.699	389.522	406.358	643.775	708.296	300.62	751.684
51.2592	0.241169	0.295655	0.0196293	0.398981	ENSG00000249115	HAUS5	protein_coding	23354	64.7845	40.1272	38.4775	41.0317	70.1895	56.1764	54.7242	56.6309	43.4174	20.8629	22.6953	69.5751	40.9513	29.8902	40.4253	41.7094	72.3104	31.0622	72.737	48.3918	95.1158	39.1308	43.0287	66.2877	63.0331	69.9734
10.5929	-0.116952	0.205034	0.01927	0.398981	ENSG00000254858	MPV17L2	protein_coding	84769	13.9256	6.05693	16.9301	11.5402	10.4881	17.0075	8.75587	1.91969	26.5821	19.5169	7.37598	17.5849	13.4266	27.9823	8.70698	11.917	4.25356	14.6175	1.5476	4.56526	0	3.01006	11.5846	4.9102	4.8487	6.36121
31.6072	-0.136416	0.242653	0.0196187	0.398981	ENSG00000263465	SRSF8	protein_coding	10929	34.5113	24.9848	40.7861	15.3869	23.3965	44.838	56.9132	8.63862	42.5313	45.0909	11.3477	39.7572	61.0912	50.2409	38.5595	86.3981	40.4088	21.0127	20.1187	24.6524	13.588	1.50503	43.0287	22.0959	2.42435	8.48162
12.1198	-0.115677	0.200677	0.019882	0.400177	ENSG00000196636	SDHAF3	protein_coding	57001	21.7966	6.05693	10.0041	16.6691	6.45421	8.24608	9.48553	12.478	11.5189	17.498	32.3408	9.17474	6.04199	24.1665	20.5236	26.8132	6.38033	12.7903	4.64279	11.8697	0	6.02012	1.65495	5.52397	12.1218	14.8428
142.126	-0.24799	0.259252	0.0206416	0.404493	ENSG00000023191	RNH1	protein_coding	6050	214.939	121.896	126.206	137.2	140.379	141.729	97.7739	92.1453	178.986	195.842	175.889	134.563	196.7	283.638	154.238	168.327	102.085	140.694	94.4033	138.784	108.704	22.5755	132.396	140.554	60.6088	194.017
69.0006	0.194411	0.334635	0.0202013	0.404493	ENSG00000083642	PDS5B	protein_coding	23047	39.355	38.6129	80.0332	43.5961	64.5421	47.4149	64.2097	33.5946	48.7338	71.3378	30.6387	62.6941	49.0073	19.7148	32.9621	49.1575	74.4372	49.3341	97.4985	126.914	147.203	176.089	67.8529	60.7637	160.007	58.3111
59.1654	-0.204747	0.317686	0.0206719	0.404493	ENSG00000084774	CAD	protein_coding	790	58.1244	36.3416	50.7903	50.0073	50.0201	27.3151	40.1311	28.7954	93.9233	57.8778	107.235	55.0485	49.0073	77.5872	90.1794	75.9707	42.5356	35.6302	78.9274	89.4791	144.938	46.6559	39.7188	44.1918	33.9409	33.9265
26.079	-0.191934	0.365706	0.0205679	0.404493	ENSG00000101181	MTG2	protein_coding	26164	38.1441	11.3567	18.4692	19.2336	20.1694	19.0691	10.9448	30.7151	44.3034	77.3948	18.7236	29.0533	32.2239	11.4473	19.9017	40.2198	40.4088	18.2719	26.3091	12.7827	38.4993	4.51509	19.8594	11.0479	36.3653	28.6255
3.20314	-0.0456838	0.130139	0.0204835	0.404493	ENSG00000106078	COBL	protein_coding	23242	0	1.51423	0.76955	6.4112	0	0	0	3.83939	3.54428	8.07598	6.8086	1.52912	2.014	0	0.621927	4.46887	6.38033	0.913595	4.64279	1.8261	0	4.51509	6.61979	0	14.5461	4.24081
34.2323	-0.203907	0.342795	0.0206194	0.404493	ENSG00000112305	SMAP1	protein_coding	60682	22.4021	13.6281	22.3169	32.056	39.532	41.7458	37.2124	27.8355	94.8094	42.3989	27.2344	28.2888	24.8393	71.8636	21.1455	53.6264	36.1552	34.7166	34.0471	19.1741	29.4406	36.1207	19.8594	16.5719	29.0922	33.9265
330.018	0.114665	0.198546	0.0203384	0.404493	ENSG00000116191	RALGPS2	protein_coding	55103	244.001	243.034	307.05	638.555	164.582	176.775	215.978	134.379	200.252	151.425	191.208	266.068	181.931	89.6705	287.33	210.037	170.142	212.868	249.163	594.397	649.958	1199.51	321.06	473.22	901.859	106.02
31.7051	-0.24184	0.331973	0.0205307	0.404493	ENSG00000122687	MRM2	protein_coding	29960	29.6676	43.1556	27.7038	32.056	25.8168	34.0151	30.6455	35.5143	58.4805	37.0149	32.3408	45.1091	35.5806	62.3242	30.4744	43.199	19.141	24.6671	27.8567	49.3048	15.8526	4.51509	31.444	22.0959	7.27305	19.0836
150.472	-0.247089	0.25808	0.0206908	0.404493	ENSG00000137101	CD72	protein_coding	971	193.142	190.036	155.449	133.353	99.2334	132.968	142.283	138.218	96.5815	223.435	230.925	245.424	206.099	183.157	185.334	163.858	159.508	88.6187	204.283	69.3919	79.2632	55.6861	122.466	131.348	94.5497	187.656
25.4151	-0.23678	0.352342	0.0206568	0.404493	ENSG00000144741	SLC25A26	protein_coding	115286	24.2185	26.4991	16.1605	24.3625	16.1355	21.646	15.3228	14.3977	43.4174	34.3229	24.3975	39.7572	34.2379	27.9823	26.1209	35.7509	6.38033	35.6302	37.1423	28.3046	24.9113	7.52515	38.0638	19.027	7.27305	31.8061
63.3047	0.0845289	0.159186	0.020367	0.404493	ENSG00000152894	PTPRK	protein_coding	5796	30.8786	72.6831	41.5557	126.942	50.0201	46.3842	37.2124	29.7552	3.54428	7.40298	32.3408	44.3446	46.9933	38.7936	63.4366	29.7924	74.4372	39.2846	54.1658	95.8705	169.85	191.139	91.0222	40.5091	143.037	44.5285
44.561	-0.245179	0.364515	0.0203931	0.404493	ENSG00000159199	ATP5MC1	protein_coding	516	55.0971	49.2125	56.1771	32.056	39.532	43.8073	49.6166	42.2332	55.8223	34.9959	36.3125	68.046	49.6786	89.6705	57.8392	96.8254	29.7749	35.6302	27.8567	47.4787	22.6466	1.50503	46.3385	47.2607	14.5461	28.6255
76.0053	0.157072	0.263651	0.0204931	0.404493	ENSG00000168488	ATXN2L	protein_coding	11273	52.6752	52.9981	52.3294	85.91	39.532	52.0534	80.2621	87.346	15.9492	44.4179	65.8164	45.8737	34.2379	58.5084	53.4857	101.294	110.592	84.0508	91.3081	109.566	178.908	174.584	49.6484	93.9075	82.4279	78.455
18.406	0.0793738	0.155442	0.0201734	0.404493	ENSG00000205476	CCDC85C	protein_coding	317762	13.3202	16.6566	14.6214	19.2336	9.68131	6.69994	5.83725	29.7552	11.5189	3.36499	18.1563	4.58737	6.71332	7.63153	4.97542	23.8339	14.8874	57.5565	44.8803	40.1743	22.6466	28.5956	13.2396	11.0479	43.6383	5.30101
77.7955	-0.221201	0.368584	0.020659	0.404493	ENSG00000266714	MYO15B	protein_coding	80022	65.9954	115.839	66.1813	38.4672	80.6776	29.892	30.6455	87.346	147.087	65.9538	54.4688	170.497	158.434	49.6049	78.3628	55.116	159.508	47.507	114.522	41.0873	58.8812	43.6459	69.5078	47.8744	70.3062	75.2744
74.9963	-0.118921	0.206878	0.0205515	0.404493	ENSG00000271503	CCL5	protein_coding	6352	73.2609	43.1556	47.7121	28.2093	50.8269	59.7841	94.8553	47.0325	289.744	113.064	43.6885	16.8204	38.2659	244.845	56.5954	122.149	51.0427	120.595	41.7851	38.3482	18.1173	37.6258	49.6484	53.3984	14.5461	154.79
19.1352	-0.150567	0.265751	0.0207538	0.404997	ENSG00000136522	MRPL47	protein_coding	57129	32.0895	15.8994	10.0041	26.927	17.7491	32.4689	12.4041	14.3977	46.9616	33.6499	9.64551	15.2912	24.8393	58.5084	31.0964	13.4066	6.38033	16.4447	10.8332	19.1741	4.52932	1.50503	13.2396	17.7995	4.8487	7.42142
13.7109	0.0728568	0.149706	0.0208267	0.405692	ENSG00000073111	MCM2	protein_coding	4171	14.5311	18.1708	27.7038	8.97567	11.2949	9.27684	26.2676	6.71893	0.886069	17.498	2.26953	7.64562	16.112	6.35961	8.08505	2.97924	25.5213	10.9631	7.73798	31.9568	0	4.51509	11.5846	15.9581	24.2435	39.2275
7.16263	-0.0893452	0.165394	0.0209318	0.407011	ENSG00000165389	SPTSSA	protein_coding	171546	4.8437	2.27135	7.6955	8.97567	10.4881	3.09228	10.2152	11.5182	12.405	9.42197	9.07813	3.05825	14.7693	15.2631	6.21927	13.4066	4.25356	0.913595	1.5476	4.56526	0	6.02012	4.96484	2.4551	14.5461	4.24081
17.2349	0.0710726	0.147866	0.0210249	0.408093	ENSG00000165272	AQP3	protein_coding	360	8.47647	9.08539	9.23459	15.3869	23.3965	14.946	6.5669	48.9522	6.20248	4.71099	11.3477	26.7597	7.38465	6.99557	6.21927	7.44811	48.9159	21.0127	38.6899	26.4785	2.26466	3.01006	24.8242	21.4821	4.8487	43.4683
10.0501	0.0347082	0.125476	0.0210678	0.408198	ENSG00000165125	TRPV6	protein_coding	55503	6.66008	0.757116	2.30865	5.12896	0	8.76146	4.37793	98.8642	1.77214	0.672998	6.24121	0	1.34266	1.90788	4.97542	7.44811	4.25356	3.65438	1.5476	4.56526	27.1759	46.6559	9.92969	2.4551	2.42435	7.42142
465.656	-0.263993	0.313005	0.021242	0.410191	ENSG00000092841	MYL6	protein_coding	4637	507.983	429.285	508.672	388.518	497.781	538.572	443.631	364.742	611.387	420.624	417.594	568.069	470.604	840.104	446.544	1124.66	453.004	499.737	371.423	352.438	264.965	126.423	443.526	480.586	65.4575	470.73
30.3637	0.141487	0.242882	0.021246	0.410191	ENSG00000132680	KHDC4	protein_coding	22889	30.8786	23.4706	19.2387	25.6448	29.0439	33.4997	28.4566	11.5182	15.0632	21.5359	26.0996	32.8762	15.4406	8.26749	20.5236	20.8547	68.0569	34.7166	21.6663	28.3046	36.2346	103.847	24.8242	36.8265	46.0627	26.5051
20.5513	-0.167963	0.291012	0.0213273	0.411032	ENSG00000125910	S1PR4	protein_coding	8698	19.3748	20.4421	15.391	21.7981	20.9762	14.4306	13.8635	4.79923	34.5567	14.133	28.3692	17.5849	28.196	33.07	23.6332	40.2198	19.141	17.3583	40.2375	8.21747	27.1759	3.01006	23.1693	15.3444	9.6974	20.1438
11.2985	0.0961302	0.173342	0.0215475	0.412746	ENSG00000136159	NUDT15	protein_coding	55270	6.66008	10.5996	20.0083	16.6691	11.2949	8.24608	12.4041	26.8757	2.65821	7.40298	1.13477	15.2912	2.68533	7.63153	11.1947	10.4274	8.50711	11.8767	10.8332	10.0436	13.588	9.03018	8.27474	22.0959	14.5461	13.7826
3.63191	-0.055442	0.136458	0.0215103	0.412746	ENSG00000136492	BRIP1	protein_coding	83990	0	4.5427	0.76955	3.84672	1.61355	3.09228	6.5669	3.83939	14.1771	8.74898	16.4541	6.88106	6.71332	0	1.24385	1.48962	2.12678	0	1.5476	5.47831	0	3.01006	0	1.22755	0	1.0602
94.156	-0.250715	0.242748	0.0215815	0.412746	ENSG00000142507	PSMB6	protein_coding	5694	124.12	68.1405	93.1155	84.6278	92.7792	129.36	105.8	56.6309	77.088	92.8737	125.959	97.8639	108.084	165.986	91.4233	211.526	74.4372	79.4828	66.5466	93.1313	74.7339	42.1408	84.4024	104.955	16.9705	85.8764
61.0882	0.0975565	0.175382	0.0216057	0.412746	ENSG00000169031	COL4A3	protein_coding	1285	100.507	122.653	56.9467	79.4988	20.9762	74.2147	85.3697	54.7113	9.74676	36.3419	31.2061	71.8688	49.0073	21.6227	55.3515	38.7302	72.3104	85.878	3.09519	62.0875	65.6752	139.968	61.2331	31.9163	29.0922	128.284
190.734	-0.242301	0.264316	0.0214969	0.412746	ENSG00000177731	FLII	protein_coding	2314	211.912	212.75	140.058	56.4185	183.945	199.452	215.248	210.206	323.415	307.56	196.882	202.609	232.281	209.867	268.673	178.755	212.678	165.361	264.639	79.4355	117.762	114.382	129.086	111.707	181.826	232.184
103.348	-0.22504	0.183479	0.0219054	0.413679	ENSG00000002586	CD99	protein_coding	4267	99.9013	81.7685	120.819	58.983	95.1995	97.4068	107.989	86.3862	135.569	152.098	124.824	118.507	78.5459	166.622	111.947	137.045	89.3247	131.558	94.4033	78.5225	86.0572	63.2113	89.3672	106.797	36.3653	137.826
57.0683	0.220702	0.240989	0.022465	0.413679	ENSG00000068912	ERLEC1	protein_coding	27248	79.3155	46.9412	51.5598	67.9587	70.1895	57.2072	59.1021	67.1893	35.4428	39.0339	40.8516	51.2256	65.7906	66.1399	29.2306	40.2198	46.7891	52.9885	85.1177	58.4353	95.1158	75.2515	59.5781	55.8535	19.3948	67.853
43.4596	-0.0891047	0.16664	0.0218493	0.413679	ENSG00000101439	CST3	protein_coding	1471	53.8861	9.08539	29.2429	14.1046	46.793	22.1613	11.6745	58.5506	79.7462	6.72998	51.0645	15.2912	144.336	63.5961	33.5841	166.838	19.141	21.9263	21.6663	31.0438	24.9113	1.50503	71.1628	92.68	0	39.2275
99.6396	0.180747	0.279526	0.0220074	0.413679	ENSG00000112297	CRYBG1	protein_coding	202	93.8466	97.668	96.1937	62.8297	87.1318	97.9222	155.417	119.981	54.0502	101.623	52.7666	72.6334	69.1472	80.767	110.081	55.116	176.523	63.9517	122.26	145.175	242.319	93.3119	67.8529	60.1499	58.1844	153.729
28.058	-0.200935	0.338479	0.0223781	0.413679	ENSG00000115325	DOK1	protein_coding	1796	50.8588	24.2277	12.3128	20.5158	24.2033	17.5229	16.7821	22.0765	30.1263	53.1668	31.7735	25.2305	47.6646	40.0655	32.3402	41.7094	38.282	20.0991	18.5711	33.7829	9.05865	13.5453	46.3385	25.7785	4.8487	28.6255
356.26	-0.234351	0.210658	0.02213	0.413679	ENSG00000115956	PLEK	protein_coding	5341	627.259	311.932	223.169	373.132	410.649	343.243	293.322	275.476	510.376	504.749	378.445	441.152	437.037	634.689	466.445	275.58	102.085	372.747	249.163	345.134	194.761	234.785	249.897	440.076	247.284	320.181
11.2171	0.0894382	0.16608	0.0224408	0.413679	ENSG00000119771	KLHL29	protein_coding	114818	13.3202	3.78558	9.23459	11.5402	7.26098	9.27684	14.5931	23.0363	0.886069	5.38398	7.94336	6.11649	10.7413	0.635961	5.59734	14.8962	17.0142	7.30876	29.4043	21.9132	9.05865	18.0604	13.2396	3.06887	14.5461	13.7826
41.2665	0.102077	0.179613	0.0217429	0.413679	ENSG00000121671	CRY2	protein_coding	1408	41.1714	24.2277	46.9425	38.4672	43.5659	38.1381	35.0235	30.7151	35.4428	29.6119	22.1279	28.2888	13.4266	22.8946	29.2306	19.3651	80.8175	11.8767	30.9519	26.4785	131.35	155.018	21.5143	31.3025	26.6679	58.3111
31.9496	0.159366	0.266979	0.0225411	0.413679	ENSG00000124788	ATXN1	protein_coding	6310	23.613	29.5275	38.4775	26.927	36.3049	34.0151	37.2124	45.1128	32.7845	37.6879	19.291	21.4077	12.7553	21.6227	8.70698	23.8339	14.8874	35.6302	43.3327	49.3048	79.2632	46.6559	33.099	12.8893	21.8192	44.5285
129.848	0.149643	0.24334	0.0224341	0.413679	ENSG00000132286	TIMM10B	protein_coding	26515	65.9954	117.353	125.437	123.095	120.21	87.6146	131.338	83.5066	66.4552	129.889	86.8096	65.7523	99.3572	66.1399	103.862	49.1575	104.212	104.15	123.808	228.263	303.465	403.348	211.833	84.7009	218.192	72.0938
131.597	0.196302	0.228461	0.0220703	0.413679	ENSG00000132842	AP3B1	protein_coding	8546	113.221	156.723	96.9632	170.538	178.297	59.7841	141.553	157.415	81.5183	126.524	118.583	74.1625	84.5879	126.556	123.764	47.6679	125.48	108.718	168.688	123.262	178.908	168.563	196.939	120.3	191.524	181.295
14.8562	-0.0770303	0.151798	0.0225664	0.413679	ENSG00000135144	DTX1	protein_coding	1840	12.7147	6.81405	3.0782	7.69344	12.1016	5.1538	12.4041	28.7954	11.5189	32.3039	20.4258	9.9393	8.72732	18.4429	27.9867	25.3236	21.2678	1.82719	17.0235	13.6958	40.7639	6.02012	28.1341	1.22755	9.6974	3.18061
90.0981	0.132059	0.223248	0.0225627	0.413679	ENSG00000135679	MDM2	protein_coding	4193	95.663	90.0968	124.667	124.377	96.8131	90.1915	70.7766	104.623	53.1641	69.3188	49.9297	51.9902	18.7973	66.1399	55.3515	114.701	46.7891	25.5807	170.235	100.436	24.9113	105.352	139.016	109.252	269.103	75.2744
196.221	0.200467	0.270121	0.0223645	0.413679	ENSG00000136504	KAT7	protein_coding	11143	188.904	185.493	247.025	202.594	269.463	183.991	255.38	345.545	90.379	136.619	115.179	157.5	209.456	150.087	242.552	92.3566	197.79	262.202	128.45	151.567	217.408	341.642	239.967	149.147	259.406	81.6356
21.7396	0.111267	0.193509	0.0222949	0.413679	ENSG00000145391	SETD7	protein_coding	80854	22.4021	26.4991	20.0083	23.0803	16.9423	54.1149	19.7007	25.9159	7.97462	18.8439	5.10645	6.88106	11.4126	8.26749	18.0359	43.199	31.9017	44.7662	12.3808	15.5219	22.6466	27.0905	34.7539	17.1857	7.27305	23.3245
132.683	-0.234758	0.217461	0.0220744	0.413679	ENSG00000156587	UBE2L6	protein_coding	9246	194.959	112.053	115.432	123.095	134.732	144.822	122.582	131.499	182.53	156.136	144.115	140.679	182.602	279.187	151.128	135.556	106.339	118.767	129.998	96.7835	83.7925	31.6056	120.811	133.189	36.3653	141.007
4.16123	-0.030126	0.123535	0.0225222	0.413679	ENSG00000157985	AGAP1	protein_coding	116987	0	0.757116	0	2.56448	4.03388	0	0	0	0	16.825	0.567383	0.764562	17.4546	2.54384	0.621927	0	14.8874	2.74079	0	0.913052	27.1759	1.50503	1.65495	0	12.1218	1.0602
20.89	-0.211388	0.359675	0.0221451	0.413679	ENSG00000158457	TSPAN33	protein_coding	340348	15.742	23.4706	25.3951	20.5158	10.4881	27.8305	23.349	11.5182	29.2403	26.2469	22.6953	29.0533	26.182	19.7148	23.6332	47.6679	27.6481	15.5311	13.9284	12.7827	24.9113	10.5352	4.96484	8.59285	9.6974	31.8061
27.1811	0.096136	0.172574	0.021982	0.413679	ENSG00000165905	LARGE2	protein_coding	120071	21.1912	13.6281	43.8643	19.2336	31.4643	46.3842	22.6193	27.8355	6.20248	17.498	9.64551	12.233	26.8533	28.6182	19.9017	17.8755	121.226	32.8894	23.2139	15.5219	33.9699	15.0503	28.1341	11.6617	38.7896	21.204
43.9202	0.204717	0.304521	0.0225225	0.413679	ENSG00000171492	LRRC8D	protein_coding	55144	67.8118	53.7552	25.3951	57.7008	39.532	45.3534	51.8056	21.1166	24.8099	49.8019	41.9864	21.4077	36.9233	28.6182	28.6086	32.7717	51.0427	68.5196	40.2375	36.5221	52.0872	81.2716	46.3385	62.605	55.7601	20.1438
16.7364	-0.0726658	0.14911	0.0221662	0.413679	ENSG00000176658	MYO1D	protein_coding	4642	4.23824	6.05693	13.0823	19.2336	5.64743	10.3076	2.91862	25.9159	66.4552	11.441	37.4473	13.7621	12.084	3.81576	32.3402	17.8755	38.282	23.7535	26.3091	6.39136	4.52932	13.5453	0	1.22755	36.3653	2.1204
18.4575	0.0906889	0.166132	0.0223283	0.413679	ENSG00000197024	ZNF398	protein_coding	57541	18.7693	35.5845	13.0823	21.7981	21.7829	7.21532	24.0786	9.59847	6.20248	6.72998	20.9932	11.4684	4.69933	12.0833	19.2797	11.917	12.7607	23.7535	13.9284	10.9566	27.1759	16.5553	61.2331	41.7367	16.9705	9.54182
25.1493	0.110006	0.191999	0.0219141	0.413679	ENSG00000205189	ZBTB10	protein_coding	65986	7.87101	12.1139	58.4858	21.7981	37.1117	27.3151	27.7269	19.1969	21.2657	6.72998	6.8086	28.2888	20.8113	12.7192	11.1947	22.3443	40.4088	16.4447	20.1187	20.0871	15.8526	63.2113	56.2682	37.4403	24.2435	18.0234
46.3548	-0.161683	0.289411	0.0221191	0.413679	ENSG00000261740	BOLA2-SMG1P6	protein_coding	107282092	96.874	15.1423	43.8643	51.2896	25.8168	46.3842	19.7007	35.5143	94.8094	78.0678	40.8516	82.5727	34.2379	68.6838	59.705	70.0122	14.8874	18.2719	49.523	57.5223	4.52932	45.1509	24.8242	61.9912	53.3357	11.6622
42.5264	0.0740281	0.150052	0.0227317	0.414638	ENSG00000101639	CEP192	protein_coding	55125	25.4294	24.9848	25.3951	30.7737	23.3965	62.361	13.1338	80.6271	6.20248	63.2618	11.3477	25.2305	12.084	27.3463	27.9867	20.8547	10.6339	67.6061	199.64	34.696	67.9399	58.6962	26.4792	39.2816	96.974	23.3245
55.6614	-0.23012	0.299904	0.0227329	0.414638	ENSG00000130724	CHMP2A	protein_coding	27243	61.1517	46.9412	54.638	61.5475	53.2472	51.538	43.0497	45.1128	89.4929	48.4559	86.2422	56.5776	66.4619	105.569	51.62	87.8877	53.1694	39.2846	72.737	43.8265	43.0286	9.03018	49.6484	59.5361	4.8487	62.5519
6.60441	0.0506091	0.133177	0.0226602	0.414638	ENSG00000198182	ZNF607	protein_coding	84775	4.23824	8.32828	1.5391	15.3869	10.4881	11.8537	7.29656	16.3174	2.65821	0	1.70215	6.88106	0.671332	6.35961	0	8.93773	12.7607	14.6175	7.73798	12.7827	4.52932	4.51509	6.61979	3.06887	2.42435	0
61.4157	0.107446	0.1846	0.022775	0.41471	ENSG00000080298	RFX3	protein_coding	5991	49.6479	31.7989	61.564	92.3212	62.9285	25.2536	40.8607	73.9082	16.8353	20.8629	92.4835	44.3446	54.3779	24.1665	29.8525	8.93773	61.6766	57.5565	55.7134	79.4355	99.6451	185.119	95.987	62.605	121.218	47.7091
97.4438	0.138839	0.232372	0.0229792	0.41773	ENSG00000243156	MICAL3	protein_coding	57553	56.9134	59.0551	80.0332	125.659	107.301	58.7533	97.0442	47.0325	45.1895	36.3419	76.5967	76.4562	70.4899	28.6182	52.8638	72.9915	87.1979	74.9148	108.332	150.654	147.203	264.885	92.6771	69.3565	419.413	27.5653
112.684	0.185182	0.284031	0.0230762	0.418098	ENSG00000110075	PPP6R3	protein_coding	55291	79.921	151.423	88.4982	144.893	96.8131	73.6993	129.879	170.853	107.214	86.1438	81.1358	84.1018	79.2172	55.9645	101.996	55.116	97.8318	67.6061	85.1177	235.567	70.2045	285.956	79.4375	111.093	181.826	128.284
9.12201	0.0906879	0.167409	0.0230435	0.418098	ENSG00000145103	ILDR1	protein_coding	286676	18.1639	4.5427	4.6173	5.12896	9.68131	12.8845	9.48553	10.5583	7.08855	8.74898	2.26953	3.82281	10.07	0.635961	4.97542	7.44811	6.38033	10.0495	9.28557	14.6088	22.6466	10.5352	16.5495	14.1168	9.6974	3.18061
81.0014	-0.236706	0.226721	0.0231359	0.418483	ENSG00000014641	MDH1	protein_coding	4190	62.9681	81.0114	83.8809	74.3699	60.5082	127.814	80.2621	65.2696	107.214	122.486	83.4053	101.687	93.3152	147.543	85.8259	95.3358	89.3247	116.94	58.8086	47.4787	56.6166	28.5956	62.888	91.4524	12.1218	68.9132
51.5743	-0.233367	0.236116	0.0233715	0.422043	ENSG00000125445	MRPS7	protein_coding	51081	75.0773	43.1556	37.7079	28.2093	48.4065	57.7225	51.8056	54.7113	63.797	69.3188	70.3555	60.4004	49.6786	81.403	70.8997	68.5226	51.0427	63.0381	26.3091	44.7395	27.1759	9.03018	41.3737	56.4673	29.0922	61.4917
78.7433	0.137753	0.229859	0.0235435	0.422553	ENSG00000089057	SLC23A2	protein_coding	9962	41.7769	80.2543	86.1895	143.611	50.8269	32.9843	59.8318	127.66	37.2149	65.2808	73.7598	45.1091	53.0352	19.0788	55.3515	32.7717	44.6623	54.8157	24.7615	132.393	190.232	145.988	168.805	75.4943	150.31	55.1305
124.117	-0.203736	0.362781	0.0235549	0.422553	ENSG00000118816	CCNI	protein_coding	10983	85.3702	108.268	180.075	96.1679	105.688	147.399	122.582	95.0248	102.784	121.813	125.959	103.216	126.21	179.977	80.8505	504.982	159.508	124.249	143.926	113.218	40.7639	37.6258	44.6836	65.6739	84.8523	126.164
264.976	-0.241795	0.333948	0.0234959	0.422553	ENSG00000140264	SERF2	protein_coding	10169	282.751	214.264	287.042	239.779	242.84	354.581	240.057	194.849	367.719	236.895	307.522	231.662	273.232	456.62	233.223	701.612	216.931	243.016	287.853	204.524	122.292	48.161	158.875	268.833	70.3062	403.937
18.9932	-0.135636	0.224797	0.0234905	0.422553	ENSG00000141098	GFOD2	protein_coding	81577	9.08193	8.32828	13.0823	24.3625	14.522	8.76146	19.7007	8.63862	6.20248	51.1479	17.0215	17.5849	16.7833	26.7104	19.9017	29.7924	19.141	17.3583	9.28557	16.4349	33.9699	27.0905	21.5143	11.0479	31.5166	14.8428
5.00973	-0.0409004	0.128224	0.0241484	0.422752	ENSG00000013588	GPRC5A	protein_coding	9052	1.81639	3.78558	9.23459	1.28224	2.42033	0	0.729656	0.959847	0.886069	65.2808	0	0.764562	0.671332	0	9.32891	1.48962	2.12678	0	12.3808	0.913052	2.26466	0	4.96484	1.22755	2.42435	5.30101
99.5065	0.129056	0.218959	0.0241064	0.422752	ENSG00000109436	TBC1D9	protein_coding	23158	101.718	93.8824	113.124	103.861	52.4404	110.291	77.3435	83.5066	34.5567	105.661	47.6602	89.4537	54.3779	40.7015	54.7296	114.701	48.9159	176.324	80.4749	101.349	235.525	367.227	81.0925	92.0662	50.9114	75.2744
136.36	0.14249	0.230378	0.0241059	0.422752	ENSG00000118922	KLF12	protein_coding	11278	77.4992	68.1405	100.041	173.102	94.3928	71.6378	97.7739	122.86	65.5691	140.657	110.072	87.9246	98.6858	59.1443	118.788	28.3028	151.001	143.434	176.426	299.481	192.496	320.571	226.728	125.21	261.83	133.586
47.5927	0.110836	0.190564	0.0236419	0.422752	ENSG00000119912	IDE	protein_coding	3416	31.484	10.5996	43.0948	102.579	29.0439	21.1306	37.9421	35.5143	41.6452	23.5549	31.2061	22.9369	37.5946	14.6271	40.4253	13.4066	40.4088	32.8894	23.2139	72.1311	140.409	100.837	62.888	71.1979	99.3984	57.2509
64.5599	-0.167671	0.291926	0.0240303	0.422752	ENSG00000124570	SERPINB6	protein_coding	5269	97.4794	59.0551	72.3377	44.8784	52.4404	44.838	55.4538	34.5545	112.531	80.0868	55.0362	84.1018	51.0212	138.003	74.0093	135.556	85.0711	75.8284	82.0225	33.7829	6.79399	10.5352	43.0287	47.8744	12.1218	90.1172
21.4866	-0.138685	0.239187	0.0237602	0.422752	ENSG00000131871	SELENOS	protein_coding	55829	15.1366	12.871	14.6214	8.97567	29.8507	25.769	10.2152	33.5946	49.6199	13.46	41.419	18.3495	12.7553	25.4384	21.1455	65.5434	12.7607	14.6175	35.5947	13.6958	18.1173	9.03018	9.92969	30.6887	4.8487	10.602
15.7603	0.0907695	0.166989	0.0236614	0.422752	ENSG00000138050	THUMPD2	protein_coding	80745	10.8983	41.6414	52.3294	5.12896	16.9423	18.5537	12.4041	7.67877	7.08855	4.71099	10.7803	15.2912	8.05599	3.81576	17.414	14.8962	27.6481	11.8767	18.5711	10.0436	9.05865	24.0805	19.8594	19.6408	9.6974	11.6622
191.243	0.165892	0.260503	0.0240846	0.422752	ENSG00000144645	OSBPL10	protein_coding	114884	158.026	194.579	163.914	209.005	178.297	207.183	240.786	143.017	104.556	95.5657	208.23	136.092	120.84	108.749	139.934	145.983	170.142	173.583	119.165	289.437	529.931	382.278	206.869	105.569	368.501	72.0938
19.4972	0.0803978	0.156396	0.0237207	0.422752	ENSG00000152454	ZNF256	protein_coding	10172	17.5584	39.37	23.856	38.4672	28.2372	35.0458	35.0235	60.4703	18.6074	4.03799	12.4824	23.7014	19.4686	6.35961	8.08505	4.46887	29.7749	24.6671	4.64279	11.8697	4.52932	4.51509	6.61979	17.7995	14.5461	12.7224
8.86851	-0.0458024	0.129854	0.0241205	0.422752	ENSG00000153885	KCTD15	protein_coding	79047	2.42185	3.02846	2.30865	2.56448	3.2271	1.03076	1.45931	3.83939	13.291	14.133	11.915	1.52912	9.39865	15.2631	8.70698	13.4066	6.38033	24.6671	0	1.8261	2.26466	0	38.0638	1.22755	24.2435	24.3847
62.1874	0.176171	0.272904	0.0239105	0.422752	ENSG00000161217	PCYT1A	protein_coding	5130	59.3353	61.3264	55.4076	116.684	41.1456	47.4149	53.9945	95.9847	70.8855	22.8819	39.1494	37.4635	42.2939	37.5217	44.1568	52.1368	78.6908	51.1613	77.3798	82.1747	83.7925	148.998	21.5143	31.9163	94.5497	68.9132
101.309	0.209659	0.220408	0.0238798	0.422752	ENSG00000165699	TSC1	protein_coding	7248	70.8391	119.624	90.0373	114.119	118.596	95.3453	80.2621	122.86	44.3034	70.6648	106.101	58.1067	91.9725	61.0522	98.2645	75.9707	125.48	69.4332	83.5701	84.9138	167.585	177.594	94.332	86.5422	160.007	166.452
177.307	0.0941061	0.16885	0.0238953	0.422752	ENSG00000168016	TRANK1	protein_coding	9881	107.772	231.678	70.029	423.139	72.6098	64.4225	157.606	58.5506	99.2397	64.6078	196.315	103.216	104.056	83.3109	50.998	114.701	106.339	126.99	318.805	362.482	448.403	481.61	344.229	131.348	128.491	159.03
39.6738	-0.0648968	0.141879	0.0238137	0.422752	ENSG00000204577	LILRB3	protein_coding	11025	50.2534	3.78558	20.0083	69.2409	41.9523	12.8845	3.64828	18.2371	138.227	26.9199	10.2129	8.41018	85.2592	148.815	33.5841	22.3443	12.7607	33.803	29.4043	10.9566	33.9699	6.02012	86.0573	30.6887	48.487	45.5887
15.9103	0.131506	0.222067	0.0240667	0.422752	ENSG00000258311	BLOC1S1-RDH5	protein_coding	100528022	16.3475	12.871	19.2387	11.5402	12.9084	14.946	16.0524	16.3174	4.43034	7.40298	5.10645	13.7621	14.098	6.99557	15.5482	19.3651	14.8874	24.6671	38.6899	19.1741	6.79399	36.1207	16.5495	12.8893	24.2435	12.7224
25.4858	-0.225202	0.274041	0.0242156	0.423248	ENSG00000111412	C12orf49	protein_coding	79794	24.824	27.2562	15.391	16.6691	19.3626	26.2844	26.2676	18.2371	42.5313	30.2849	36.3125	31.347	18.126	27.9823	23.0113	50.6471	42.5356	18.2719	30.9519	23.7394	15.8526	15.0503	14.8945	23.3234	16.9705	26.5051
20.1363	0.118537	0.201735	0.0242773	0.423646	ENSG00000162341	TPCN2	protein_coding	219931	15.1366	5.29981	33.8602	14.1046	10.4881	31.4382	8.75587	21.1166	10.6328	14.133	16.4541	15.2912	18.126	19.7148	5.59734	11.917	23.3946	17.3583	17.0235	36.5221	29.4406	25.5855	38.0638	36.8265	21.8192	25.4449
10.9709	0.0466388	0.130988	0.0245013	0.426872	ENSG00000197417	SHPK	protein_coding	23729	13.3202	20.4421	4.6173	0	11.2949	9.79222	16.7821	3.83939	7.97462	1.346	0	9.17474	12.7553	8.90345	0	0	8.50711	18.2719	0	16.4349	18.1173	39.1308	11.5846	18.4132	21.8192	12.7224
63.3494	-0.107354	0.184602	0.0245989	0.427887	ENSG00000018280	SLC11A1	protein_coding	6556	75.0773	28.0133	17.6996	26.927	25.8168	40.715	23.349	50.8719	113.417	65.9538	54.4688	32.1116	97.3432	157.718	42.913	102.784	34.0284	48.4206	35.5947	14.6088	31.7053	117.392	92.6771	67.5152	133.339	116.622
31.0048	-0.179801	0.304252	0.0252515	0.427905	ENSG00000004779	NDUFAB1	protein_coding	4706	39.355	42.3985	31.5515	29.4915	33.8846	38.1381	15.3228	27.8355	52.2781	37.0149	43.6885	29.8179	28.8673	66.7759	31.0964	61.0745	34.0284	23.7535	34.0471	27.3916	4.52932	3.01006	9.92969	43.578	2.42435	14.8428
22.644	-0.0945723	0.170185	0.0249996	0.427905	ENSG00000006534	ALDH3B1	protein_coding	221	41.7769	5.29981	4.6173	8.97567	16.9423	15.9768	2.18897	2.87954	31.0124	15.479	36.8799	17.5849	46.9933	59.7803	34.206	26.8132	23.3946	16.4447	21.6663	10.9566	13.588	16.5553	39.7188	30.6887	21.8192	26.5051
242.538	0.218507	0.24558	0.0247663	0.427905	ENSG00000070961	ATP2B1	protein_coding	490	145.311	162.78	415.557	235.932	241.226	282.428	246.624	253.399	155.948	266.507	228.655	146.796	229.596	116.381	200.261	204.078	182.903	322.499	252.258	400.83	289.877	326.592	360.779	316.708	184.251	137.826
35.9937	-0.219887	0.265395	0.0249216	0.427905	ENSG00000090861	AARS	protein_coding	16	46.0151	49.2125	23.0865	32.056	29.0439	36.0766	26.2676	38.3939	31.0124	75.3758	55.0362	35.1698	42.9653	43.2453	66.5462	26.8132	17.0142	29.2351	21.6663	42.0004	36.2346	18.0604	19.8594	36.8265	19.3948	39.2275
217.664	-0.186987	0.124467	0.0249237	0.427905	ENSG00000115234	SNX17	protein_coding	9784	241.579	234.706	176.996	220.545	233.965	228.313	215.248	171.813	254.302	267.853	208.797	241.602	269.204	330.064	241.308	232.381	163.762	234.794	165.593	227.35	230.996	127.928	187.009	233.848	111.52	207.8
81.6074	-0.225477	0.208139	0.0248997	0.427905	ENSG00000128604	IRF5	protein_coding	3663	127.147	101.454	54.638	62.8297	49.2133	82.4608	80.9918	46.0726	74.4298	113.737	77.1641	94.0411	130.91	146.271	98.8864	90.8669	57.423	85.878	54.1658	68.4789	45.2932	57.1911	86.0573	120.914	48.487	66.7928
56.5389	-0.225164	0.214136	0.0248694	0.427905	ENSG00000131100	ATP6V1E1	protein_coding	529	64.7845	37.8558	52.3294	51.2896	69.3827	51.538	47.4276	53.7514	64.683	82.1058	75.462	64.9878	84.5879	100.482	52.8638	52.1368	25.5213	56.6429	46.4279	62.0875	36.2346	25.5855	51.3034	69.3565	16.9705	74.2142
187.886	0.20996	0.237676	0.0251528	0.427905	ENSG00000135164	DMTF1	protein_coding	9988	128.963	147.638	139.288	269.27	208.148	137.606	172.928	208.287	59.3666	191.804	101.562	250.012	151.721	62.9601	168.542	128.107	221.185	225.658	272.377	208.176	197.026	350.672	251.552	177.995	256.981	197.198
34.0746	0.0876263	0.163425	0.0247898	0.427905	ENSG00000136715	SAP130	protein_coding	79595	19.9803	34.8273	29.2429	52.5718	18.5558	12.3691	15.3228	9.59847	7.08855	9.42197	23.8301	23.7014	50.3499	9.53941	8.70698	22.3443	38.282	38.371	38.6899	43.8265	113.233	46.6559	110.882	65.6739	29.0922	13.7826
20.6986	0.122527	0.204794	0.0250768	0.427905	ENSG00000138032	PPM1B	protein_coding	5495	19.9803	28.7704	16.1605	24.3625	22.5897	17.5229	21.8897	22.0765	6.20248	8.74898	15.8867	12.9976	18.126	18.4429	9.95083	22.3443	42.5356	10.9631	27.8567	23.7394	20.382	64.7163	9.92969	14.1168	14.5461	23.3245
28.6523	-0.180238	0.285145	0.0252562	0.427905	ENSG00000164414	SLC35A1	protein_coding	10559	44.1987	26.4991	14.6214	19.2336	21.7829	33.4997	21.8897	10.5583	41.6452	47.1099	22.1279	29.8179	46.9933	62.9601	41.6691	14.8962	21.2678	26.4943	12.3808	21.0002	22.6466	10.5352	39.7188	28.8474	33.9409	28.6255
375.461	0.188509	0.259393	0.025268	0.427905	ENSG00000171988	JMJD1C	protein_coding	221037	262.771	324.803	363.227	555.21	304.154	186.568	308.644	295.633	252.53	196.515	347.238	337.172	282.631	118.289	278.623	201.099	414.722	247.584	264.639	539.614	663.546	1089.64	561.027	310.57	766.095	289.435
81.8708	-0.234933	0.252646	0.0249663	0.427905	ENSG00000173692	PSMD1	protein_coding	5707	80.5265	69.6547	81.5723	73.0876	45.1794	71.6378	54.7242	95.9847	83.2905	110.372	55.6035	103.216	82.5739	90.3064	123.142	178.755	63.8033	90.4459	94.4033	108.653	33.9699	55.6861	95.987	98.204	41.214	46.6489
10.05	-0.0767444	0.152333	0.025123	0.427905	ENSG00000175029	CTBP2	protein_coding	1488	10.2929	14.3852	20.0083	6.4112	3.2271	5.1538	2.91862	1.91969	34.5567	4.03799	5.10645	20.6432	14.7693	19.7148	11.1947	11.917	6.38033	10.9631	4.64279	3.65221	2.26466	0	21.5143	1.84132	12.1218	11.6622
53.3744	0.129523	0.216817	0.0247236	0.427905	ENSG00000198836	OPA1	protein_coding	4976	31.484	47.6983	66.9508	60.2652	44.3727	25.769	62.7504	64.3097	50.5059	55.8588	19.291	44.3446	43.6366	22.8946	31.0964	11.917	76.564	57.5565	38.6899	95.8705	52.0872	161.038	21.5143	53.3984	113.944	33.9265
69.2342	0.0981685	0.174265	0.0251485	0.427905	ENSG00000198911	SREBF2	protein_coding	6721	27.2458	76.4687	34.6297	53.854	55.6675	44.3227	37.2124	123.82	58.4805	31.6309	57.3057	32.8762	20.14	14.6271	31.7183	64.0537	72.3104	22.8399	44.8803	129.653	126.821	331.107	130.741	45.4193	99.3984	32.8663
23.67	0.109065	0.186894	0.0247732	0.427905	ENSG00000204410	MSH5	protein_coding	4439	9.6874	20.4421	14.6214	19.2336	9.68131	14.946	30.6455	33.5946	6.20248	15.479	8.51075	6.88106	16.112	8.90345	27.9867	19.3651	40.4088	31.9758	24.7615	34.696	40.7639	60.2012	41.3737	12.8893	53.3357	12.7224
187.362	0.208286	0.208091	0.0253196	0.428113	ENSG00000117713	ARID1A	protein_coding	8289	148.944	190.036	143.906	158.998	204.921	153.068	186.062	209.247	185.188	170.269	132.2	107.039	100.7	128.464	176.005	172.796	187.156	243.016	250.71	261.133	255.907	371.742	228.383	164.492	242.435	98.5988
22.7073	0.0667079	0.144138	0.0253599	0.42813	ENSG00000090975	PITPNM2	protein_coding	57605	6.66008	31.0418	6.92595	20.5158	3.2271	23.1921	8.75587	17.2772	15.0632	7.40298	18.1563	11.4684	8.72732	0.635961	9.95083	14.8962	53.1694	8.22236	15.476	50.2179	40.7639	30.1006	135.706	20.8683	26.6679	5.30101
218.156	-0.222369	0.229013	0.0254635	0.428551	ENSG00000135535	CD164	protein_coding	8763	348.746	304.361	157.758	233.368	242.033	208.213	187.522	190.05	240.125	387.647	312.061	281.359	334.995	236.577	266.185	131.087	223.312	156.225	122.26	170.741	92.8511	158.028	223.418	158.968	126.066	178.114
13.1638	-0.101185	0.179504	0.0254279	0.428551	ENSG00000213977	TAX1BP3	protein_coding	30851	14.5311	12.871	13.8519	26.927	16.9423	20.0998	7.29656	10.5583	28.3542	17.498	14.1846	11.4684	16.7833	26.7104	20.5236	28.3028	6.38033	2.74079	6.19038	9.13052	0	16.5553	3.3099	11.0479	0	0
67.2163	-0.131496	0.222876	0.0256447	0.430544	ENSG00000100815	TRIP11	protein_coding	9321	68.4172	49.9697	39.247	41.0317	100.847	40.1996	108.719	40.3136	166.581	127.87	74.8946	97.8639	66.4619	104.298	69.6558	62.5641	65.9301	91.3595	100.594	57.5223	6.79399	3.01006	33.099	42.9642	63.0331	24.3847
71.948	0.164652	0.260026	0.0258192	0.430544	ENSG00000102531	FNDC3A	protein_coding	22862	67.2063	43.9127	66.9508	117.966	48.4065	52.0534	53.2649	55.6711	25.696	86.8168	40.8516	57.3421	49.6786	39.4296	56.5954	47.6679	87.1979	38.371	74.2846	135.132	140.409	168.563	77.7826	85.9285	99.3984	54.0703
21.2893	-0.0842054	0.159356	0.0257295	0.430544	ENSG00000145649	GZMA	protein_coding	3001	24.824	9.84251	9.23459	15.3869	35.4981	14.4306	18.2414	14.3977	60.2527	47.1099	17.0215	7.64562	15.4406	75.6793	13.6824	37.2405	8.50711	28.3215	9.28557	10.0436	2.26466	3.01006	19.8594	8.59285	0	47.7091
12.0488	0.0517775	0.133481	0.0258102	0.430544	ENSG00000174514	MFSD4A	protein_coding	148808	7.26555	12.1139	17.6996	24.3625	7.26098	22.6767	5.83725	8.63862	0	7.40298	14.752	10.7039	2.68533	6.99557	9.95083	1.48962	25.5213	3.65438	35.5947	23.7394	33.9699	21.0704	1.65495	3.68265	2.42435	2.1204
10.6194	-0.0814497	0.156356	0.0257858	0.430544	ENSG00000177946	CENPBD1	protein_coding	92806	18.1639	7.57116	3.0782	15.3869	3.2271	5.1538	5.10759	14.3977	22.1517	28.2659	27.2344	17.5849	7.38465	15.899	8.70698	4.46887	17.0142	4.56798	12.3808	12.7827	6.79399	3.01006	1.65495	2.4551	0	11.6622
51.8714	-0.145042	0.248723	0.0256796	0.430544	ENSG00000187922	LCN10	protein_coding	414332	75.6828	68.8976	38.4775	57.7008	31.4643	52.0534	8.02621	55.6711	46.0756	56.5318	89.6465	96.3348	83.9165	67.4118	33.5841	113.211	65.9301	89.5323	37.1423	33.7829	36.2346	10.5352	34.7539	36.8265	4.8487	24.3847
84.6283	-0.215974	0.307591	0.0259777	0.432525	ENSG00000140612	SEC11A	protein_coding	23478	103.534	52.241	75.4159	70.5232	66.9624	116.476	84.6401	89.2657	118.733	113.737	98.7247	87.16	69.8186	178.069	70.2778	174.286	46.7891	74.0012	74.2846	78.5225	40.7639	13.5453	100.952	118.459	12.1218	71.0336
238.131	0.195059	0.230031	0.0261059	0.433996	ENSG00000196352	CD55	protein_coding	1604	298.493	213.507	417.865	323.124	259.782	186.052	197.007	200.608	138.227	152.771	247.379	189.611	218.183	237.213	256.234	107.253	163.762	195.509	147.022	277.568	292.141	370.237	261.482	312.411	346.682	181.295
7.22614	-0.0799958	0.155562	0.0265064	0.435214	ENSG00000090470	PDCD7	protein_coding	10081	8.47647	9.84251	6.1564	3.84672	5.64743	5.1538	3.64828	10.5583	4.43034	13.46	13.0498	6.88106	9.39865	16.535	3.73156	26.8132	4.25356	2.74079	7.73798	1.8261	2.26466	0	0	5.52397	0	15.903
136.403	-0.20751	0.219033	0.0265389	0.435214	ENSG00000112079	STK38	protein_coding	11329	133.807	105.239	85.42	125.659	111.335	65.9686	91.9366	107.503	242.783	223.435	147.52	84.1018	134.938	141.819	144.909	120.659	129.733	81.31	95.9509	178.045	120.027	170.068	172.115	119.686	237.586	174.933
3.80198	-0.0327072	0.124454	0.0264593	0.435214	ENSG00000116183	PAPPA2	protein_coding	60676	0	0.757116	2.30865	20.5158	0.806776	0.51538	1.45931	1.91969	0	18.8439	17.0215	0.764562	0	0	0.621927	5.95849	2.12678	0	6.19038	0.913052	2.26466	1.50503	4.96484	0	7.27305	2.1204
60.0991	-0.218781	0.276175	0.026516	0.435214	ENSG00000139180	NDUFA9	protein_coding	4704	69.6282	52.241	34.6297	48.7251	62.1217	97.4068	43.7793	46.0726	76.2019	95.5657	68.6534	100.922	59.7486	84.5828	60.3269	77.4603	27.6481	104.15	40.2375	39.2612	74.7339	16.5553	57.9232	42.3505	33.9409	47.7091
4.18271	0.0423053	0.128838	0.0262582	0.435214	ENSG00000143776	CDC42BPA	protein_coding	8476	13.9256	9.08539	3.84775	1.28224	8.87453	5.1538	0.729656	0	2.65821	1.346	1.70215	3.05825	1.34266	0	0	2.97924	8.50711	1.82719	1.5476	1.8261	6.79399	3.01006	19.8594	0	7.27305	2.1204
72.1151	-0.227266	0.226885	0.0263732	0.435214	ENSG00000160932	LY6E	protein_coding	4061	89.0029	68.8976	83.8809	92.3212	49.2133	96.8914	71.5063	54.7113	102.784	100.277	77.1641	70.3397	109.427	96.666	65.3024	107.253	48.9159	74.9148	49.523	64.8267	76.9985	39.1308	41.3737	65.0601	9.6974	68.9132
92.4285	-0.214821	0.189878	0.0263395	0.435214	ENSG00000183726	TMEM50A	protein_coding	23585	136.834	93.8824	79.2636	96.1679	116.982	110.291	76.6139	77.7476	136.455	103.642	127.661	87.16	71.1612	138.639	128.117	132.576	57.423	99.5819	95.9509	52.044	67.9399	61.7062	54.6133	81.0183	41.214	78.455
82.4803	0.0471631	0.131182	0.0262975	0.435214	ENSG00000188786	MTF1	protein_coding	4520	27.2458	24.2277	80.8027	37.1849	72.6098	161.829	106.53	100.784	23.9239	28.2659	37.4473	80.279	32.8953	29.2542	51.62	28.3028	2.12678	95.9275	20.1187	96.7835	110.968	648.668	24.8242	52.1709	152.734	16.9632
23.7102	-0.168074	0.269589	0.0265065	0.435214	ENSG00000189114	BLOC1S3	protein_coding	388552	23.0076	15.8994	14.6214	16.6691	35.4981	30.9228	26.2676	42.2332	27.4681	51.8209	26.667	22.9369	30.21	50.2409	27.9867	22.3443	4.25356	18.2719	10.8332	20.0871	18.1173	10.5352	18.2044	12.8893	19.3948	19.0836
40.7463	0.0815049	0.156203	0.0266293	0.43604	ENSG00000196911	KPNA5	protein_coding	3841	7.87101	26.4991	32.3211	14.1046	22.5897	53.0841	81.7215	30.7151	15.9492	43.7449	6.8086	30.5825	20.8113	24.1665	41.0472	11.917	116.973	64.8653	69.6418	31.0438	29.4406	82.7767	43.0287	34.3714	104.247	19.0836
39.7467	0.101134	0.174493	0.0267026	0.436584	ENSG00000115368	WDR75	protein_coding	84128	28.4567	18.1708	20.0083	70.5232	22.5897	12.8845	25.538	46.0726	20.3796	22.8819	18.7236	10.7039	28.196	20.9867	27.3648	17.8755	44.6623	20.0991	49.523	48.3918	90.5865	159.533	76.1276	21.4821	70.3062	41.3479
90.1495	-0.136717	0.230501	0.0268926	0.438385	ENSG00000100300	TSPO	protein_coding	706	119.882	56.0266	86.9591	43.5961	134.732	87.6146	69.3173	79.6673	182.53	47.1099	71.4903	58.1067	100.029	255.656	94.5329	226.423	65.9301	89.5323	64.999	45.6526	36.2346	4.51509	79.4375	74.2667	33.9409	135.706
14.7588	-0.147894	0.248446	0.0268933	0.438385	ENSG00000123297	TSFM	protein_coding	10102	15.1366	13.6281	15.391	17.9513	8.87453	24.2229	15.3228	12.478	38.101	12.787	27.8018	9.9393	14.7693	13.9911	19.2797	31.2821	0	14.6175	7.73798	18.261	9.05865	9.03018	6.61979	14.1168	4.8487	8.48162
25.7499	-0.15325	0.251027	0.0271634	0.438539	ENSG00000064490	RFXANK	protein_coding	8625	15.1366	37.0987	16.9301	14.1046	20.1694	36.0766	28.4566	39.3537	33.6706	30.9579	51.0645	35.1698	26.8533	50.2409	31.7183	31.2821	12.7607	22.8399	18.5711	28.3046	15.8526	0	34.7539	20.2546	7.27305	10.602
186.896	0.136044	0.219445	0.0270701	0.438539	ENSG00000072364	AFF4	protein_coding	27125	99.2958	126.438	286.272	198.747	179.911	72.6686	127.69	183.331	48.7338	130.562	204.258	178.907	100.029	36.2498	144.287	101.294	142.494	192.769	153.212	283.046	421.227	433.449	312.785	157.74	380.623	163.271
5.09901	-0.0562346	0.136205	0.0271937	0.438539	ENSG00000073861	TBX21	protein_coding	30009	4.8437	6.81405	3.84775	3.84672	4.03388	1.54614	3.64828	0	15.9492	10.095	0	6.88106	4.02799	13.3552	1.86578	10.4274	4.25356	4.56798	1.5476	0	9.05865	3.01006	0	1.22755	14.5461	3.18061
14.1136	0.082806	0.157849	0.0271127	0.438539	ENSG00000113615	SEC24A	protein_coding	10802	29.0622	12.1139	5.38685	14.1046	13.7152	9.27684	5.10759	9.59847	12.405	12.787	16.4541	4.58737	4.69933	2.54384	2.48771	4.46887	4.25356	14.6175	15.476	13.6958	11.3233	27.0905	41.3737	14.1168	46.0627	20.1438
52.8374	-0.198642	0.279493	0.0271865	0.438539	ENSG00000119541	VPS4B	protein_coding	9525	56.308	45.427	36.1688	78.2166	44.3727	41.7458	38.6718	59.5105	58.4805	74.0298	44.2559	75.6916	87.2732	124.012	59.0831	50.6471	46.7891	79.4828	23.2139	66.6528	18.1173	22.5755	39.7188	60.7637	9.6974	32.8663
15.6967	-0.156522	0.25571	0.0270222	0.438539	ENSG00000132406	TMEM128	protein_coding	85013	26.6403	11.3567	7.6955	12.8224	25.0101	19.5844	9.48553	5.75908	13.291	19.5169	25.5322	30.5825	19.4686	29.2542	27.9867	13.4066	8.50711	12.7903	20.1187	10.0436	4.52932	9.03018	11.5846	14.7306	2.42435	16.9632
300.029	-0.20155	0.178104	0.0272249	0.438539	ENSG00000172349	IL16	protein_coding	3603	369.332	344.488	197.005	283.375	267.85	255.628	350.235	336.906	443.92	399.761	352.345	405.218	326.267	504.317	340.194	148.962	287.115	264.943	229.044	252.002	181.173	183.614	281.341	267.606	288.498	239.606
4.59631	-0.0400533	0.127318	0.02719	0.438539	ENSG00000185518	SV2B	protein_coding	9899	1.21092	2.27135	0	1.28224	3.2271	0	0.729656	19.1969	0.886069	4.03799	0	4.58737	14.098	2.54384	14.3043	5.95849	2.12678	3.65438	0	1.8261	2.26466	0	1.65495	0.613775	26.6679	6.36121
26.8153	-0.162558	0.260995	0.0272671	0.43857	ENSG00000172766	NAA16	protein_coding	79612	13.9256	35.5845	12.3128	10.2579	28.2372	9.79222	40.1311	22.0765	49.6199	47.1099	24.3975	25.2305	50.3499	24.8025	13.6824	23.8339	38.282	14.6175	17.0235	29.2177	38.4993	24.0805	18.2044	14.1168	48.487	23.3245
842.076	0.192383	0.166394	0.0273319	0.438963	ENSG00000111913	RIPOR2	protein_coding	9750	645.423	743.488	640.265	842.431	855.182	875.63	836.186	850.424	624.678	709.34	849.94	762.268	645.15	686.838	799.176	461.783	937.909	855.125	667.014	1066.44	1333.89	1539.65	984.694	838.416	1090.96	751.684
94.9993	-0.210193	0.190596	0.0274395	0.439396	ENSG00000118855	MFSD1	protein_coding	64747	117.46	89.3397	86.9591	78.2166	93.586	94.8299	71.5063	99.824	172.783	92.8737	84.5401	96.3348	124.196	116.381	131.849	89.3773	44.6623	84.9644	94.4033	52.044	65.6752	100.837	122.466	77.3356	75.1549	112.381
4.51676	0.035413	0.12577	0.0274284	0.439396	ENSG00000176641	RNF152	protein_coding	220441	0	1.51423	9.23459	6.4112	17.7491	0.51538	2.18897	0	1.77214	0.672998	2.83692	1.52912	1.34266	0	0	2.97924	0	0.913595	3.09519	15.5219	11.3233	3.01006	3.3099	0.613775	9.6974	21.204
9.09403	0.0529429	0.134459	0.0275339	0.44026	ENSG00000162694	EXTL2	protein_coding	2135	6.05462	10.5996	2.30865	16.6691	12.1016	3.09228	15.3228	40.3136	7.08855	2.69199	0	7.64562	6.71332	2.54384	3.10964	2.97924	0	3.65438	4.64279	2.73916	29.4406	7.52515	24.8242	11.6617	0	12.7224
80.4402	0.158201	0.247026	0.0275829	0.440396	ENSG00000090061	CCNK	protein_coding	8812	46.0151	65.112	80.8027	82.0633	56.4743	62.361	92.6663	94.065	90.379	66.6268	87.9444	55.813	55.7206	43.8813	35.4498	31.2821	61.6766	73.0876	43.3327	130.566	133.615	201.674	130.741	118.459	67.8818	83.756
314.556	0.190598	0.160818	0.0276305	0.44051	ENSG00000101745	ANKRD12	protein_coding	23253	299.098	334.645	384.775	348.769	332.392	461.265	364.098	326.348	209.998	323.039	308.089	279.065	253.092	416.554	354.498	159.39	412.595	333.462	355.947	310.438	262.701	194.149	352.504	338.19	118.793	344.566
26.4405	-0.0774766	0.150764	0.0277297	0.441446	ENSG00000163913	IFT122	protein_coding	55764	10.2929	27.2562	23.856	30.7737	8.87453	10.823	9.48553	6.71893	29.2403	13.46	87.9444	19.8786	30.8813	34.3419	13.6824	22.3443	23.3946	7.30876	55.7134	17.348	15.8526	49.666	39.7188	9.20662	70.3062	19.0836
17.6492	0.0615924	0.13957	0.0278225	0.442034	ENSG00000137760	ALKBH8	protein_coding	91801	13.3202	9.84251	23.0865	56.4185	4.84065	9.79222	14.5931	4.79923	2.65821	0.672998	3.4043	16.0558	14.098	17.1709	11.1947	7.44811	14.8874	16.4447	7.73798	17.348	45.2932	25.5855	43.0287	29.4612	41.214	8.48162
11.9914	-0.122505	0.205899	0.0278479	0.442034	ENSG00000148950	IMMP1L	protein_coding	196294	15.742	13.6281	10.0041	8.97567	8.06776	9.79222	3.64828	13.4379	19.4935	6.05698	14.752	25.2305	10.07	19.7148	11.1947	29.7924	12.7607	9.13595	12.3808	10.9566	9.05865	3.01006	9.92969	7.97907	0	16.9632
44.8993	0.0675986	0.143719	0.0279087	0.442356	ENSG00000138443	ABI2	protein_coding	10152	15.1366	23.4706	52.3294	75.6521	14.522	14.946	89.7477	20.1568	12.405	10.768	67.5186	18.3495	11.4126	27.9823	13.0605	41.7094	59.5498	63.0381	43.3327	98.6096	115.498	105.352	99.2969	28.8474	26.6679	18.0234
12.5157	-0.103816	0.180067	0.0281954	0.442391	ENSG00000022267	FHL1	protein_coding	2273	4.23824	15.1423	6.92595	16.6691	4.84065	5.1538	6.5669	2.87954	10.6328	18.1709	5.67383	16.8204	16.7833	10.1754	27.9867	22.3443	17.0142	6.39517	12.3808	8.21747	11.3233	34.6157	11.5846	11.6617	16.9705	4.24081
9.22267	-0.0360689	0.125226	0.0281862	0.442391	ENSG00000111052	LIN7A	protein_coding	8825	0	17.4137	2.30865	2.56448	2.42033	0	0	11.5182	3.54428	2.01899	5.67383	0	15.4406	12.7192	9.32891	28.3028	4.25356	2.74079	9.28557	4.56526	9.05865	10.5352	59.5781	0.613775	12.1218	13.7826
11.6789	0.0408613	0.128094	0.028084	0.442391	ENSG00000123612	ACVR1C	protein_coding	130399	0.605462	2.27135	6.1564	3.84672	2.42033	4.12304	2.18897	0	14.1771	1.346	1.13477	3.05825	10.07	2.54384	0	2.97924	14.8874	2.74079	75.8322	27.3916	20.382	22.5755	16.5495	13.503	24.2435	28.6255
156.471	-0.219861	0.209365	0.0281377	0.442391	ENSG00000136051	WASHC4	protein_coding	23325	145.311	176.408	114.663	128.224	129.891	186.568	192.629	197.728	184.302	209.975	232.627	173.556	259.134	124.648	139.312	202.589	165.889	138.866	154.76	103.175	174.379	170.068	89.3672	129.506	80.0036	64.6723
24.7914	0.04691	0.130797	0.0280748	0.442391	ENSG00000141456	PELP1	protein_coding	27043	3.02731	10.5996	14.6214	38.4672	11.2949	5.66918	5.83725	1.91969	0.886069	2.69199	8.51075	2.29369	18.7973	12.0833	2.48771	26.8132	4.25356	11.8767	17.0235	75.7833	97.3805	87.2918	33.099	17.1857	84.8523	49.8295
63.8423	-0.123486	0.20754	0.0280921	0.442391	ENSG00000175489	LRRC25	protein_coding	126364	170.74	59.0551	33.0906	23.0803	68.5759	45.8688	26.2676	53.7514	120.505	53.1668	56.7383	34.4053	139.637	195.876	62.1927	83.4188	25.5213	75.8284	46.4279	10.0436	38.4993	21.0704	47.9935	58.9224	50.9114	58.3111
14.5035	-0.0848054	0.158875	0.0279618	0.442391	ENSG00000182919	C11orf54	protein_coding	28970	21.7966	4.5427	9.23459	6.4112	21.7829	6.18456	18.2414	19.1969	23.9239	30.9579	6.8086	17.5849	16.7833	43.2453	14.9263	17.8755	4.25356	10.0495	3.09519	0.913052	6.79399	24.0805	23.1693	7.3653	7.27305	10.602
13.6301	0.112805	0.190576	0.0283103	0.442918	ENSG00000138709	LARP1B	protein_coding	55132	15.742	21.9564	10.7737	6.4112	17.7491	14.946	18.2414	12.478	0.886069	12.787	6.24121	6.11649	10.7413	15.2631	17.414	10.4274	23.3946	10.0495	13.9284	13.6958	15.8526	24.0805	11.5846	23.3234	9.6974	10.602
10.283	-0.116502	0.194496	0.0282919	0.442918	ENSG00000159873	CCDC117	protein_coding	150275	7.26555	10.5996	11.5432	10.2579	8.87453	5.1538	7.29656	12.478	15.0632	17.498	17.0215	10.7039	7.38465	17.8069	8.08505	16.3858	12.7607	4.56798	21.6663	6.39136	2.26466	7.52515	11.5846	4.9102	4.8487	7.42142
14.2368	-0.124516	0.207921	0.0283799	0.443369	ENSG00000205643	CDPF1	protein_coding	150383	15.1366	13.6281	8.46504	15.3869	4.84065	8.76146	16.7821	12.478	15.9492	8.74898	26.0996	20.6432	10.7413	21.6227	13.0605	40.2198	17.0142	21.9263	7.73798	6.39136	11.3233	4.51509	18.2044	14.1168	12.1218	4.24081
26.3361	0.0811333	0.154491	0.0284384	0.443648	ENSG00000137413	TAF8	protein_coding	129685	16.3475	43.9127	46.173	35.9027	43.5659	11.8537	55.4538	18.2371	15.0632	6.72998	8.51075	36.699	16.7833	36.2498	18.0359	2.97924	21.2678	32.8894	30.9519	16.4349	9.05865	31.6056	52.9583	20.8683	33.9409	22.2643
113.153	0.10509	0.181759	0.028496	0.44391	ENSG00000005889	ZFX	protein_coding	7543	100.507	99.9393	103.889	147.458	155.708	96.8914	70.047	42.2332	95.6954	61.9158	36.3125	101.687	82.5739	54.0567	70.8997	59.5849	42.5356	147.089	61.9038	162.523	76.9985	370.237	84.4024	125.21	446.081	45.5887
7.31895	0.0560532	0.135954	0.0288299	0.444276	ENSG00000047634	SCML1	protein_coding	6322	8.47647	5.29981	4.6173	6.4112	15.3287	1.03076	4.37793	9.59847	1.77214	4.71099	1.13477	2.29369	2.68533	5.08769	1.86578	5.95849	12.7607	5.48157	23.2139	1.8261	13.588	3.01006	0	5.52397	31.5166	12.7224
3.67916	-0.0298233	0.123393	0.0288647	0.444276	ENSG00000085831	TTC39A	protein_coding	22996	0.605462	0	0.76955	1.28224	3.2271	0.51538	0	7.67877	0	1.346	9.07813	19.8786	0.671332	1.90788	13.0605	0	10.6339	6.39517	0	1.8261	6.79399	0	1.65495	0	7.27305	1.0602
8.62068	0.0786403	0.15396	0.0288867	0.444276	ENSG00000103202	NME4	protein_coding	4833	5.44916	8.32828	13.8519	7.69344	7.26098	14.4306	10.2152	9.59847	7.97462	8.07598	5.67383	3.82281	3.35666	0.635961	1.86578	10.4274	14.8874	9.13595	24.7615	7.30442	9.05865	4.51509	14.8945	1.22755	4.8487	14.8428
50.1109	0.148798	0.238502	0.0288223	0.444276	ENSG00000107651	SEC23IP	protein_coding	11196	65.9954	34.8273	46.9425	39.7494	89.5521	94.8299	65.669	83.5066	27.4681	45.0909	64.1143	61.9295	39.6086	41.9734	27.9867	13.4066	23.3946	38.371	54.1658	78.5225	9.05865	49.666	18.2044	90.8387	46.0627	51.9499
41.5474	0.175901	0.244263	0.0286821	0.444276	ENSG00000119977	TCTN3	protein_coding	26123	33.3004	52.241	25.3951	53.854	50.8269	66.484	43.0497	54.7113	15.0632	37.0149	25.5322	41.2863	30.21	48.333	46.0226	20.8547	36.1552	42.939	55.7134	26.4785	36.2346	33.1107	38.0638	44.8056	55.7601	66.7928
26.3693	0.100076	0.175727	0.028625	0.444276	ENSG00000136925	TSTD2	protein_coding	158427	12.7147	42.3985	25.3951	55.1363	34.6914	13.9153	22.6193	22.0765	4.43034	6.72998	15.3193	29.8179	22.154	3.81576	14.9263	16.3858	23.3946	14.6175	55.7134	10.9566	76.9985	12.0402	31.444	14.7306	87.2766	15.903
68.8109	-0.208222	0.241678	0.0288074	0.444276	ENSG00000143106	PSMA5	protein_coding	5686	79.3155	52.241	78.4941	74.3699	88.7453	84.5223	62.0207	60.4703	74.4298	113.737	83.4053	78.7499	66.4619	104.934	96.3987	95.3358	89.3247	51.1613	63.4514	36.5221	22.6466	22.5755	39.7188	66.9014	19.3948	83.756
10.3854	0.0753966	0.150652	0.0287242	0.444276	ENSG00000168386	FILIP1L	protein_coding	11259	6.05462	17.4137	16.1605	15.3869	4.84065	12.8845	13.1338	13.4379	2.65821	0.672998	4.53907	3.05825	15.4406	6.99557	8.70698	4.46887	6.38033	3.65438	1.5476	13.6958	15.8526	12.0402	24.8242	9.20662	24.2435	12.7224
27.8543	-0.16736	0.268035	0.0286185	0.444276	ENSG00000168894	RNF181	protein_coding	51255	29.6676	24.9848	19.2387	42.3139	20.1694	27.8305	26.2676	16.3174	22.1517	23.5549	35.1778	36.699	35.5806	53.4207	32.3402	67.033	17.0142	21.9263	37.1423	24.6524	9.05865	9.03018	23.1693	31.3025	0	38.1673
64.9603	-0.217709	0.253012	0.0289794	0.445072	ENSG00000166557	TMED3	protein_coding	23423	92.0303	74.9545	59.2553	48.7251	48.4065	69.0609	68.5876	49.912	98.3536	55.1858	77.1641	71.1042	71.8325	72.4995	41.6691	169.817	80.8175	46.5934	54.1658	59.3484	49.8226	37.6258	29.7891	60.1499	36.3653	65.7325
98.8234	-0.206414	0.260569	0.0292532	0.445421	ENSG00000034713	GABARAPL2	protein_coding	11345	131.991	127.196	105.428	121.813	115.369	110.291	94.1256	48.9522	103.67	120.467	139.009	132.269	89.9585	188.244	121.276	156.41	65.9301	83.1372	71.1894	89.4791	65.6752	19.5654	62.888	93.2938	12.1218	99.659
32.4442	0.171036	0.24773	0.0291819	0.445421	ENSG00000100926	TM9SF1	protein_coding	10548	32.0895	20.4421	28.4733	20.5158	38.7252	30.9228	40.1311	43.1931	23.9239	32.9769	14.752	18.3495	25.5106	30.5261	31.0964	17.8755	23.3946	35.6302	30.9519	34.696	47.5579	76.7565	38.0638	38.6678	46.0627	22.2643
5.80635	-0.0518575	0.133773	0.0292022	0.445421	ENSG00000127954	STEAP4	protein_coding	79689	4.23824	0	1.5391	2.56448	1.61355	3.60766	0	4.79923	33.6706	2.69199	0	3.05825	12.084	9.53941	15.5482	4.46887	0	12.7903	0	1.8261	11.3233	1.50503	9.92969	6.13775	4.8487	3.18061
26.159	-0.10661	0.184483	0.0290638	0.445421	ENSG00000159840	ZYX	protein_coding	7791	38.1441	5.29981	16.1605	19.2336	15.3287	10.823	12.4041	28.7954	62.9109	24.9009	5.67383	6.88106	35.5806	54.0567	12.4385	87.8877	23.3946	21.9263	18.5711	22.8263	29.4406	18.0604	19.8594	23.9372	41.214	24.3847
73.2813	0.074329	0.14905	0.0292147	0.445421	ENSG00000163376	KBTBD8	protein_coding	84541	24.824	24.2277	136.21	38.4672	66.1556	71.1224	48.1573	57.5908	15.0632	43.7449	131.633	56.5776	18.7973	18.4429	37.9376	13.4066	89.3247	44.7662	40.2375	73.9572	86.0572	251.34	142.326	94.5213	181.826	98.5988
222.672	0.195704	0.222271	0.0292884	0.445421	ENSG00000198837	DENND4B	protein_coding	9909	147.127	143.852	162.375	283.375	158.128	136.576	154.687	169.893	155.062	154.79	177.024	151.383	141.651	88.3985	138.068	201.099	187.156	194.596	176.426	291.264	428.021	523.751	486.555	175.54	569.722	192.957
69.0606	0.126783	0.207562	0.0291008	0.445421	ENSG00000255529	POLR2M	protein_coding	81488	27.2458	59.8122	100.811	105.144	73.4166	76.2762	56.1835	79.6673	37.2149	58.5508	95.8878	42.0509	50.3499	34.9778	50.3761	26.8132	48.9159	79.4828	54.1658	77.6094	31.7053	136.958	134.051	123.369	109.096	25.4449
254.986	0.192954	0.215201	0.0293596	0.445821	ENSG00000101109	STK4	protein_coding	6789	236.13	205.178	240.869	270.552	348.527	236.044	251.731	195.809	85.9487	251.701	160.569	211.019	253.092	169.166	249.393	184.713	327.524	299.659	148.569	296.742	378.199	431.944	206.869	199.477	467.9	322.302
16.3728	-0.137473	0.228216	0.0293966	0.445821	ENSG00000116954	RRAGC	protein_coding	64121	13.3202	26.4991	27.7038	11.5402	16.9423	14.4306	10.2152	6.71893	34.5567	11.441	9.64551	18.3495	21.4826	20.9867	17.414	47.6679	10.6339	11.8767	10.8332	7.30442	11.3233	10.5352	13.2396	10.4342	7.27305	23.3245
73.0944	-0.209239	0.19439	0.0294859	0.445933	ENSG00000067829	IDH3G	protein_coding	3421	87.1866	68.8976	79.2636	74.3699	83.9047	81.9454	50.3463	57.5908	147.973	83.4518	100.994	75.6916	63.7766	96.666	77.119	83.4188	68.0569	72.174	57.261	68.4789	27.1759	31.6056	54.6133	98.8177	46.0627	63.6121
188.833	0.191149	0.249417	0.029474	0.445933	ENSG00000140299	BNIP2	protein_coding	663	173.162	183.222	288.581	180.796	192.819	195.844	259.757	174.692	200.252	140.657	173.052	178.907	168.504	90.3064	151.128	89.3773	80.8175	261.288	95.9509	216.393	158.526	379.268	231.693	265.764	240.011	138.887
8.47735	-0.0651614	0.141637	0.0295691	0.446238	ENSG00000197915	HRNR	protein_coding	388697	1.21092	2.27135	0.76955	6.4112	7.26098	0	10.2152	12.478	13.291	2.69199	2.83692	12.9976	10.07	2.54384	8.70698	14.8962	4.25356	4.56798	12.3808	1.8261	36.2346	4.51509	28.1341	0	14.5461	5.30101
44.3847	-0.132144	0.219807	0.029588	0.446238	ENSG00000213445	SIPA1	protein_coding	6494	21.7966	52.241	45.4034	30.7737	50.0201	47.9303	41.5904	50.8719	49.6199	51.1479	83.9727	54.2839	46.3219	54.0567	21.7675	120.659	36.1552	19.1855	91.3081	33.7829	49.8226	21.0704	16.5495	14.7306	43.6383	5.30101
27.6898	-0.183219	0.281575	0.0296607	0.446715	ENSG00000183864	TOB2	protein_coding	10766	35.7223	26.4991	16.1605	21.7981	24.2033	34.0151	18.9711	23.9962	66.4552	49.1289	21.5606	24.466	24.8393	27.3463	37.3156	44.6887	10.6339	38.371	24.7615	42.0004	22.6466	21.0704	18.2044	19.027	4.8487	21.204
1176.05	-0.0726468	0.147992	0.0299552	0.446807	ENSG00000090382	LYZ	protein_coding	4069	1707.4	247.577	1498.31	243.625	684.953	623.094	427.578	1998.4	2694.54	566.664	860.72	262.245	3149.89	5331.26	1875.73	942.931	321.143	1416.07	513.802	218.219	224.202	361.207	645.43	1315.32	1107.93	1339.04
47.2523	-0.17313	0.277276	0.0297521	0.446807	ENSG00000130313	PGLS	protein_coding	25796	60.5462	40.1272	42.3252	39.7494	50.0201	51.0226	51.8056	52.7916	75.3158	35.6689	61.2774	40.5218	53.0352	64.232	69.6558	113.211	36.1552	71.2604	37.1423	19.1741	40.7639	7.52515	18.2044	42.3505	4.8487	49.8295
20.3038	0.0620764	0.140254	0.0299232	0.446807	ENSG00000151413	NUBPL	protein_coding	80224	13.9256	17.4137	13.0823	7.69344	43.5659	18.0383	26.2676	7.67877	4.43034	4.71099	7.37598	30.5825	19.4686	8.26749	12.4385	2.97924	8.50711	48.4206	3.09519	54.7831	11.3233	27.0905	91.0222	22.7097	14.5461	8.48162
54.1084	0.144379	0.233456	0.0299491	0.446807	ENSG00000167604	NFKBID	protein_coding	84807	24.824	55.2695	66.1813	52.5718	63.7353	78.3377	64.9394	30.7151	38.101	33.6499	32.3408	51.2256	27.5246	28.6182	31.7183	77.4603	53.1694	56.6429	21.6663	80.3486	79.2632	108.362	81.0925	94.5213	53.3357	21.204
64.1698	0.187249	0.235568	0.0297625	0.446807	ENSG00000175073	VCPIP1	protein_coding	80124	46.6206	59.0551	50.7903	67.9587	50.0201	52.5687	59.1021	78.7074	22.1517	47.7829	53.334	39.7572	67.8046	38.7936	42.291	58.0953	102.085	46.5934	63.4514	72.1311	83.7925	141.473	74.4727	63.8326	145.461	40.2877
23.4231	0.0736237	0.148328	0.0300361	0.446807	ENSG00000189144	ZNF573	protein_coding	126231	6.66008	18.1708	13.8519	57.7008	28.2372	25.2536	5.83725	12.478	5.31641	13.46	14.752	13.7621	23.4966	19.7148	11.1947	7.44811	34.0284	30.1486	86.6653	34.696	20.382	34.6157	18.2044	15.9581	48.487	8.48162
13.0279	0.0567419	0.136656	0.0300001	0.446807	ENSG00000212719	C17orf51	protein_coding	339263	2.42185	6.81405	2.30865	6.4112	2.42033	20.0998	4.37793	9.59847	5.31641	6.72998	2.26953	3.05825	4.02799	4.45173	3.73156	17.8755	8.50711	4.56798	34.0471	11.8697	15.8526	12.0402	34.7539	3.68265	43.6383	67.853
226.721	-0.208846	0.209535	0.030009	0.446807	ENSG00000214078	CPNE1	protein_coding	8904	234.314	266.505	190.079	124.377	300.927	207.698	262.676	248.6	197.593	266.507	251.918	256.893	269.204	340.875	285.465	382.833	197.79	153.484	323.447	175.306	108.704	121.907	119.156	189.043	140.612	278.833
5.22947	0.0253857	0.122303	0.0299468	0.446807	ENSG00000283761	AC118553.2	protein_coding	NA	2.42185	3.02846	9.23459	1.28224	0.806776	0	21.16	0	0	0	9.64551	0.764562	0	0	4.35349	1.48962	0	3.65438	3.09519	6.39136	0	28.5956	6.61979	31.3025	0	2.1204
252.953	-0.199479	0.168313	0.030195	0.447948	ENSG00000168394	TAP1	protein_coding	6890	359.645	340.702	206.239	176.949	239.612	227.798	256.109	333.067	361.516	319.674	280.855	312.706	248.393	307.805	332.731	275.58	248.833	194.596	184.164	195.393	172.114	139.968	218.453	232.007	130.915	280.954
4.42699	-0.0571092	0.13665	0.0301607	0.447948	ENSG00000225528	Z82206.1	protein_coding	NA	0.605462	3.02846	0.76955	0	9.68131	1.54614	2.18897	8.63862	0.886069	16.152	5.10645	7.64562	8.05599	5.08769	6.21927	5.95849	2.12678	5.48157	9.28557	2.73916	0	0	6.61979	0.613775	2.42435	4.24081
14.4397	-0.129619	0.215894	0.0308209	0.449473	ENSG00000042445	RETSAT	protein_coding	54884	15.742	14.3852	13.8519	5.12896	14.522	15.4614	8.02621	16.3174	54.9363	18.8439	15.3193	11.4684	15.4406	12.0833	8.70698	25.3236	6.38033	18.2719	10.8332	18.261	11.3233	12.0402	8.27474	7.97907	4.8487	11.6622
19.4461	0.0853437	0.159587	0.031307	0.449473	ENSG00000050748	MAPK9	protein_coding	5601	27.2458	24.2277	7.6955	23.0803	11.2949	17.0075	13.1338	10.5583	5.31641	4.71099	8.51075	13.7621	19.4686	8.26749	14.3043	20.8547	29.7749	10.9631	66.5466	21.9132	22.6466	51.171	16.5495	18.4132	33.9409	4.24081
53.8866	0.134311	0.213794	0.0313139	0.449473	ENSG00000061936	SFSWAP	protein_coding	6433	35.7223	42.3985	33.8602	61.5475	81.4844	32.4689	53.2649	36.4742	10.6328	32.3039	62.9795	31.347	28.8673	29.8902	46.6445	53.6264	97.8318	76.742	66.5466	47.4787	90.5865	54.1811	59.5781	76.7218	126.066	31.8061
46.2295	-0.190846	0.262206	0.0308019	0.449473	ENSG00000074071	MRPS34	protein_coding	65993	47.2261	50.7268	40.0166	66.6764	33.8846	46.8996	40.8607	30.7151	77.9741	30.2849	62.9795	43.58	48.3359	69.9557	44.1568	102.784	36.1552	45.6798	37.1423	52.957	36.2346	12.0402	46.3385	39.8954	9.6974	48.7693
70.1342	-0.206787	0.211852	0.0310235	0.449473	ENSG00000085662	AKR1B1	protein_coding	231	73.8664	77.983	77.7245	76.9344	79.8708	98.4376	86.829	69.1089	80.6323	82.1058	81.7032	95.5702	62.4339	102.39	91.4233	116.191	29.7749	74.9148	54.1658	55.6962	24.9113	39.1308	66.1979	52.7846	21.8192	50.8897
283.755	0.172929	0.126463	0.0310545	0.449473	ENSG00000088448	ANKRD10	protein_coding	55608	220.388	309.66	333.215	279.528	290.439	361.797	307.915	306.191	203.796	238.914	271.209	250.776	277.932	302.717	290.44	196.63	435.989	373.66	261.544	300.394	262.701	282.946	248.242	236.917	256.981	276.713
55.4181	-0.0928717	0.16867	0.0306268	0.449473	ENSG00000102189	EEA1	protein_coding	8411	67.2063	142.338	33.8602	8.97567	75.0302	16.4922	70.047	90.2256	51.392	100.95	22.6953	134.563	91.3012	42.6094	82.7163	134.066	21.2678	46.5934	49.523	15.5219	9.05865	9.03018	11.5846	27.0061	75.1549	11.6622
9.5704	0.0383017	0.126908	0.0305641	0.449473	ENSG00000102595	UGGT2	protein_coding	55757	13.9256	3.78558	1.5391	10.2579	0	0	8.75587	0	10.6328	0.672998	0	0.764562	4.69933	1.90788	1.86578	8.93773	2.12678	12.7903	27.8567	30.1307	27.1759	10.5352	4.96484	4.9102	26.6679	33.9265
4.87557	-0.0503143	0.132543	0.0313665	0.449473	ENSG00000110092	CCND1	protein_coding	595	0.605462	9.08539	1.5391	3.84672	3.2271	2.06152	0.729656	2.87954	19.4935	2.69199	17.5889	1.52912	1.34266	1.90788	4.97542	5.95849	2.12678	1.82719	3.09519	0	2.26466	12.0402	0	3.06887	21.8192	1.0602
8.14485	-0.0858716	0.160706	0.0303542	0.449473	ENSG00000125510	OPRL1	protein_coding	4987	12.7147	9.84251	5.38685	7.69344	2.42033	5.1538	10.2152	4.79923	29.2403	3.36499	18.1563	5.35193	12.7553	14.6271	6.8412	11.917	2.12678	8.22236	12.3808	3.65221	9.05865	1.50503	0	7.97907	0	6.36121
123.931	0.0796668	0.154519	0.031371	0.449473	ENSG00000126012	KDM5C	protein_coding	8242	115.643	52.241	84.6504	83.3455	49.2133	77.8224	49.6166	52.7916	47.8477	88.1627	67.5186	141.444	106.742	15.2631	52.2419	43.199	180.776	76.742	64.999	365.221	88.3218	486.125	105.917	144.237	499.416	82.6958
8.88868	0.0547784	0.135489	0.0309928	0.449473	ENSG00000139173	TMEM117	protein_coding	84216	9.08193	6.05693	4.6173	29.4915	0.806776	11.3384	6.5669	7.67877	2.65821	9.42197	0	12.9976	2.68533	1.27192	1.24385	1.48962	19.141	8.22236	3.09519	9.13052	18.1173	22.5755	9.92969	0.613775	16.9705	15.903
96.6131	-0.205406	0.200673	0.03107	0.449473	ENSG00000143870	PDIA6	protein_coding	10130	119.882	100.696	96.1937	82.0633	117.789	98.4376	94.1256	101.744	116.961	123.832	146.385	129.211	123.525	124.012	93.911	107.253	72.3104	110.545	37.1423	93.1313	72.4692	42.1408	89.3672	89.6111	24.2435	104.96
303.179	0.182784	0.202423	0.0312546	0.449473	ENSG00000145495	2024-03-06	protein_coding	10299	243.396	227.135	311.668	278.246	250.101	312.32	326.886	319.629	209.998	442.16	223.549	214.077	212.812	258.2	245.039	105.763	348.792	290.523	386.899	378.917	360.081	478.6	428.632	269.447	504.265	255.509
8.1672	-0.0934529	0.168053	0.0304651	0.449473	ENSG00000156384	SFR1	protein_coding	119392	8.47647	9.84251	0.76955	8.97567	9.68131	6.69994	6.5669	8.63862	11.5189	19.5169	8.51075	9.17474	6.71332	22.8946	11.8166	11.917	2.12678	7.30876	9.28557	11.8697	2.26466	1.50503	6.61979	8.59285	0	1.0602
147.333	-0.208562	0.216286	0.0312194	0.449473	ENSG00000159352	PSMD4	protein_coding	5710	162.264	155.966	166.992	158.998	134.732	213.883	137.905	148.776	138.227	162.866	207.095	190.376	173.875	209.231	191.554	220.464	127.607	148.002	120.712	99.5227	67.9399	24.0805	115.846	157.74	58.1844	137.826
58.745	0.191722	0.240523	0.0307907	0.449473	ENSG00000166405	RIC3	protein_coding	79608	55.0971	59.0551	99.2719	79.4988	87.9386	100.499	63.4801	59.5105	40.7592	49.8019	41.9864	47.4028	50.3499	45.1532	41.6691	67.033	78.6908	53.9021	46.4279	65.7397	76.9985	60.2012	59.5781	53.3984	12.1218	31.8061
18.2808	0.0610768	0.139362	0.0303867	0.449473	ENSG00000167785	ZNF558	protein_coding	148156	27.8513	25.7419	30.0124	17.9513	20.9762	12.3691	14.5931	40.3136	0.886069	0	19.8584	25.9951	14.098	10.1754	10.5728	5.95849	25.5213	6.39517	4.64279	30.1307	9.05865	12.0402	49.6484	29.4612	2.42435	28.6255
21.7424	-0.169052	0.257257	0.0308914	0.449473	ENSG00000173207	CKS1B	protein_coding	1163	34.5113	13.6281	19.2387	26.927	25.8168	20.6152	26.2676	31.6749	22.1517	27.5929	30.0713	35.9344	19.4686	41.3374	32.9621	32.7717	12.7607	21.0127	9.28557	17.348	9.05865	4.51509	9.92969	22.0959	2.42435	15.903
102.157	0.0975157	0.169928	0.0311543	0.449473	ENSG00000173875	ZNF791	protein_coding	163049	32.0895	100.696	165.453	146.175	146.026	98.9529	64.2097	64.3097	64.683	72.0108	71.4903	95.5702	46.9933	73.1355	65.9243	28.3028	227.565	116.94	80.4749	76.6964	63.4105	293.481	67.8529	60.7637	278.8	54.0703
38.0606	-0.133822	0.219252	0.0305662	0.449473	ENSG00000182511	FES	protein_coding	2242	61.1517	21.9564	29.2429	21.7981	27.4304	35.0458	6.5669	38.3939	46.9616	60.5698	60.71	36.699	66.4619	85.8547	23.6332	46.1783	68.0569	33.803	49.523	13.6958	38.4993	19.5654	6.61979	44.8056	14.5461	31.8061
9.23558	-0.0533591	0.134506	0.0311532	0.449473	ENSG00000197959	DNM3	protein_coding	26052	4.8437	1.51423	3.0782	5.12896	0	0	3.64828	11.5182	50.5059	2.01899	16.4541	12.9976	10.7413	0	14.3043	5.95849	12.7607	10.9631	0	0.913052	15.8526	16.5553	1.65495	6.75152	9.6974	22.2643
77.6416	0.118764	0.19203	0.0311651	0.449473	ENSG00000197961	ZNF121	protein_coding	7675	59.9408	43.9127	66.1813	153.869	70.9963	51.0226	37.2124	58.5506	30.1263	73.3568	73.7598	45.8737	55.7206	44.5173	51.62	26.8132	87.1979	27.4079	177.973	71.2181	95.1158	115.887	140.671	101.273	184.251	74.2142
36.6197	-0.169651	0.259399	0.03136	0.449473	ENSG00000198952	SMG5	protein_coding	23381	25.4294	37.0987	43.0948	12.8224	27.4304	32.9843	42.32	16.3174	38.101	78.7408	18.1563	36.699	49.0073	46.4251	31.0964	68.5226	40.4088	30.1486	29.4043	17.348	61.1459	24.0805	19.8594	26.3923	63.0331	36.0469
40.5133	0.0814951	0.154553	0.0311079	0.449473	ENSG00000204217	BMPR2	protein_coding	659	43.5933	39.37	15.391	69.2409	38.7252	29.3767	12.4041	31.6749	10.6328	22.8819	34.043	15.2912	22.8253	25.4384	33.5841	13.4066	85.0711	35.6302	10.8332	52.044	38.4993	96.3219	52.9583	37.4403	169.705	16.9632
8.72343	0.0685618	0.144561	0.0306048	0.449473	ENSG00000242612	DECR2	protein_coding	26063	1.21092	16.6566	7.6955	6.4112	10.4881	8.76146	3.64828	13.4379	5.31641	0	8.51075	6.11649	4.02799	4.45173	6.8412	2.97924	21.2678	14.6175	17.0235	6.39136	9.05865	4.51509	19.8594	7.97907	12.1218	7.42142
56.2154	-0.0860681	0.160072	0.0314514	0.450033	ENSG00000115738	ID2	protein_coding	3398	93.2412	21.1993	35.3993	20.5158	52.4404	29.892	29.1862	76.7877	96.5815	63.2618	35.1778	20.6432	115.469	206.687	67.1681	93.8462	23.3946	68.5196	51.0706	12.7827	13.588	0	56.2682	50.9433	19.3948	108.141
3.94659	-0.0353946	0.125403	0.0315739	0.451191	ENSG00000107186	MPDZ	protein_coding	8777	0	0	0.76955	1.28224	0	0.51538	0	0.959847	17.7214	2.69199	0	0	7.38465	0.635961	0	0	2.12678	0	3.09519	0	6.79399	1.50503	19.8594	0	26.6679	10.602
71.3941	0.149647	0.222798	0.032287	0.452091	ENSG00000011007	ELOA	protein_coding	6924	77.4992	68.1405	88.4982	50.0073	66.9624	82.9762	77.3435	47.9923	54.0502	49.1289	70.9229	87.9246	42.2939	36.8857	93.911	16.3858	95.705	151.657	52.6182	75.7833	45.2932	87.2918	57.9232	106.797	113.944	58.3111
188.004	0.115589	0.190497	0.0324665	0.452091	ENSG00000047849	MAP4	protein_coding	4134	211.912	208.207	171.61	355.18	155.708	92.253	155.417	113.262	75.3158	175.652	112.342	183.495	102.714	88.3985	151.75	99.8047	99.9585	204.645	114.522	283.046	360.081	671.243	278.031	128.893	210.919	83.756
81.9455	0.145922	0.221803	0.0326774	0.452091	ENSG00000067596	DHX8	protein_coding	1659	57.5189	44.6699	94.6546	78.2166	83.0979	118.537	94.1256	136.298	48.7338	69.3188	60.1426	56.5776	97.3432	87.1266	36.0718	34.2613	76.564	44.7662	32.4995	77.6094	151.732	126.423	91.0222	94.5213	128.491	110.261
366.762	0.162643	0.238454	0.0322705	0.452091	ENSG00000070814	TCOF1	protein_coding	6949	281.54	373.258	733.381	446.219	421.137	208.213	469.898	578.787	225.948	314.963	372.203	363.931	390.715	87.1266	314.695	128.107	346.665	442.18	224.401	456.526	387.257	404.853	503.104	362.741	484.87	213.101
55.5926	-0.190834	0.178112	0.0324955	0.452091	ENSG00000078061	ARAF	protein_coding	369	52.0698	63.5978	53.0989	29.4915	62.1217	48.4457	56.1835	55.6711	77.088	55.1858	66.3838	65.7523	54.3779	96.666	57.2173	64.0537	36.1552	42.0254	30.9519	52.957	49.8226	61.7062	43.0287	49.7158	48.487	73.154
9.25541	0.0539674	0.134699	0.0319739	0.452091	ENSG00000103494	RPGRIP1L	protein_coding	23322	4.8437	6.81405	3.84775	46.1606	0	9.27684	6.5669	10.5583	0.886069	2.69199	6.8086	6.11649	8.05599	5.72365	3.73156	2.97924	6.38033	3.65438	4.64279	23.7394	11.3233	10.5352	24.8242	14.1168	12.1218	4.24081
28.0034	-0.140768	0.229553	0.0324321	0.452091	ENSG00000105518	TMEM205	protein_coding	374882	33.3004	24.9848	26.1647	11.5402	33.8846	34.0151	26.2676	22.0765	56.7084	16.152	21.5606	30.5825	34.2379	47.6971	27.9867	74.4811	21.2678	20.0991	40.2375	22.8263	15.8526	3.01006	14.8945	19.6408	7.27305	41.3479
78.15	-0.202875	0.221819	0.0327307	0.452091	ENSG00000114626	ABTB1	protein_coding	80325	75.6828	87.0684	82.3418	62.8297	88.7453	92.7684	64.9394	28.7954	112.531	87.4898	120.853	82.5727	79.2172	105.569	59.0831	138.535	85.0711	92.2731	86.6653	74.8703	40.7639	30.1006	39.7188	92.68	58.1844	62.5519
138.728	0.179156	0.226007	0.0321526	0.452091	ENSG00000114779	ABHD14B	protein_coding	84836	129.569	139.309	211.626	141.046	122.63	203.575	156.146	119.981	81.5183	116.429	119.15	141.444	65.7906	137.368	112.569	132.576	76.564	137.953	72.737	180.784	203.82	294.986	122.466	141.782	145.461	99.659
51.7775	-0.195037	0.227346	0.0323827	0.452091	ENSG00000116521	SCAMP3	protein_coding	10067	53.2807	46.1841	43.8643	47.4429	49.2133	61.3302	42.32	46.0726	77.9741	52.4939	49.3623	27.5242	48.3359	82.0389	70.2778	105.763	51.0427	45.6798	37.1423	46.5657	33.9699	48.161	39.7188	26.3923	38.7896	75.2744
62.5237	-0.195892	0.237671	0.0327738	0.452091	ENSG00000120675	DNAJC15	protein_coding	29103	29.6676	59.0551	59.2553	103.861	54.8608	89.1607	37.2124	83.5066	82.4044	61.9158	60.1426	99.393	68.4759	90.9424	75.8751	96.8254	42.5356	44.7662	72.737	57.5223	27.1759	40.6358	34.7539	66.2877	31.5166	55.1305
19.7695	-0.103539	0.178889	0.031847	0.452091	ENSG00000142634	EFHD2	protein_coding	79180	24.2185	12.1139	12.3128	10.2579	12.1016	16.4922	11.6745	25.9159	45.1895	15.479	7.94336	14.5267	15.4406	49.6049	11.1947	61.0745	12.7607	19.1855	7.73798	5.47831	40.7639	21.0704	9.92969	14.7306	14.5461	22.2643
5.45045	-0.0463766	0.130383	0.0325651	0.452091	ENSG00000143603	KCNN3	protein_coding	3782	1.21092	4.5427	1.5391	2.56448	2.42033	1.03076	3.64828	0.959847	34.5567	0.672998	22.1279	1.52912	0	2.54384	0.621927	4.46887	10.6339	0.913595	3.09519	4.56526	2.26466	6.02012	13.2396	2.4551	2.42435	11.6622
35.4458	0.107844	0.182967	0.0325054	0.452091	ENSG00000160223	ICOSLG	protein_coding	23308	20.5857	21.1993	76.1854	24.3625	37.9185	28.8613	43.0497	40.3136	19.4935	10.095	38.0147	38.2281	22.8253	18.4429	26.1209	22.3443	51.0427	21.9263	37.1423	34.696	27.1759	40.6358	72.8177	66.9014	72.7305	8.48162
614.672	-0.193173	0.209439	0.0325478	0.452091	ENSG00000160255	ITGB2	protein_coding	3689	856.729	419.442	392.47	374.414	665.59	428.281	450.927	784.195	925.056	751.739	647.384	464.854	737.123	1221.68	620.683	710.55	461.511	666.925	648.442	289.437	391.787	781.111	466.695	650.601	475.173	698.673
15.4151	-0.0888979	0.161677	0.032777	0.452091	ENSG00000163154	TNFAIP8L2	protein_coding	79626	26.0349	13.6281	4.6173	11.5402	15.3287	4.12304	5.10759	15.3575	8.86069	33.6499	13.0498	12.233	22.154	39.4296	24.2552	22.3443	14.8874	10.9631	13.9284	8.21747	2.26466	6.02012	9.92969	12.2755	14.5461	36.0469
23.5829	-0.142877	0.225864	0.0322117	0.452091	ENSG00000164144	ARFIP1	protein_coding	27236	23.0076	14.3852	10.0041	16.6691	20.1694	32.9843	36.4828	25.9159	36.3288	31.6309	49.3623	29.0533	28.8673	36.2498	26.1209	14.8962	42.5356	10.0495	15.476	10.0436	15.8526	7.52515	29.7891	17.1857	14.5461	18.0234
112.981	-0.194341	0.166893	0.032488	0.452091	ENSG00000167770	OTUB1	protein_coding	55611	128.963	90.8539	110.815	96.1679	62.9285	120.599	90.4773	97.9043	165.695	150.752	88.5118	114.684	93.3152	167.258	120.654	175.775	140.367	111.459	106.784	91.3052	92.8511	97.827	76.1276	122.141	89.701	133.586
67.704	-0.181455	0.247209	0.0326369	0.452091	ENSG00000196591	HDAC2	protein_coding	3066	59.9408	93.1253	66.1813	76.9344	96.8131	43.2919	63.4801	58.5506	85.9487	53.1668	85.6749	126.153	100.029	102.39	115.057	49.1575	63.8033	48.4206	37.1423	83.0877	38.4993	33.1107	56.2682	84.0871	14.5461	25.4449
17.9244	-0.0737141	0.149058	0.0321973	0.452091	ENSG00000197223	C1D	protein_coding	10438	36.3277	4.5427	9.23459	6.4112	33.0778	21.1306	5.83725	7.67877	36.3288	30.9579	38.0147	1.52912	31.5526	32.434	27.9867	26.8132	23.3946	7.30876	15.476	8.21747	29.4406	3.01006	8.27474	0	7.27305	13.7826
32.841	-0.163143	0.241137	0.0323409	0.452091	ENSG00000198363	ASPH	protein_coding	444	18.1639	34.8273	8.46504	24.3625	18.5558	6.69994	18.2414	23.9962	46.9616	40.3799	44.2559	22.1723	35.5806	12.7192	10.5728	53.6264	44.6623	22.8399	24.7615	23.7394	63.4105	27.0905	71.1628	20.8683	101.823	33.9265
7.02544	0.0493823	0.132378	0.0327993	0.452091	ENSG00000204022	LIPJ	protein_coding	142910	1.21092	7.57116	1.5391	6.4112	0.806776	3.60766	3.64828	0	2.65821	0.672998	0	2.29369	6.04199	0	0.621927	7.44811	12.7607	3.65438	21.6663	2.73916	36.2346	6.02012	13.2396	0	29.0922	12.7224
36.7112	-0.149581	0.242225	0.0317987	0.452091	ENSG00000204859	ZBTB48	protein_coding	3104	41.1714	36.3416	21.5474	24.3625	25.8168	30.9228	26.2676	30.7151	38.987	40.3799	49.3623	35.9344	36.2519	36.2498	53.4857	105.763	36.1552	70.3468	74.2846	30.1307	29.4406	10.5352	9.92969	21.4821	12.1218	26.5051
118.116	0.144915	0.227068	0.0320104	0.452091	ENSG00000211949	IGHV3-23	IG_V_gene	NA	92.6357	174.894	202.392	178.231	111.335	159.252	174.388	90.2256	61.1387	98.2577	95.8878	68.046	161.791	59.1443	119.41	46.1783	34.0284	89.5323	105.236	116.871	104.174	168.563	163.84	153.444	189.099	53.0101
9.0233	0.0388295	0.127115	0.0320967	0.452091	ENSG00000214654	B3GNT10	protein_coding	NA	9.08193	0.757116	2.30865	21.7981	22.5897	1.03076	15.3228	6.71893	0	11.441	2.26953	12.233	0	0.635961	2.48771	1.48962	10.6339	10.0495	0	17.348	18.1173	22.5755	6.61979	24.551	14.5461	0
17.5962	-0.132543	0.21802	0.0317719	0.452091	ENSG00000241370	RPP21	protein_coding	79897	24.2185	15.1423	20.0083	11.5402	21.7829	19.5844	12.4041	8.63862	45.1895	19.5169	22.1279	12.233	14.098	25.4384	22.3894	37.2405	21.2678	9.13595	21.6663	18.261	9.05865	0	9.92969	21.4821	2.42435	12.7224
39.6758	-0.0601326	0.139212	0.0317077	0.452091	ENSG00000282034	AC106886.5	protein_coding	NA	27.2458	81.7685	10.7737	26.927	36.3049	51.0226	30.6455	0	114.303	86.8168	49.9297	55.813	58.4059	68.0478	9.95083	111.722	0	40.1982	24.7615	16.4349	38.4993	0	44.6836	28.2336	0	19.0836
11.1009	-0.112755	0.190487	0.0319416	0.452091	ENSG00000284976	BX255925.3	protein_coding	NA	5.44916	17.4137	4.6173	5.12896	14.522	4.12304	8.02621	9.59847	14.1771	4.71099	11.915	16.8204	18.126	6.99557	11.1947	31.2821	29.7749	7.30876	9.28557	10.0436	6.79399	3.01006	13.2396	5.52397	12.1218	7.42142
9.83884	0.0678077	0.144275	0.0328955	0.452285	ENSG00000121454	LHX4	protein_coding	89884	3.63277	9.84251	8.46504	14.1046	7.26098	9.79222	4.37793	3.83939	12.405	1.346	5.10645	5.35193	7.38465	2.54384	2.48771	2.97924	6.38033	6.39517	10.8332	12.7827	31.7053	18.0604	29.7891	12.2755	26.6679	0
19.2939	0.0609307	0.138684	0.0328965	0.452285	ENSG00000126746	ZNF384	protein_coding	171017	16.3475	3.78558	19.2387	46.1606	22.5897	7.21532	12.4041	13.4379	3.54428	21.5359	14.752	8.41018	6.04199	11.4473	12.4385	2.97924	27.6481	7.30876	12.3808	47.4787	18.1173	70.7364	8.27474	19.6408	58.1844	9.54182
7.17114	-0.0762649	0.151386	0.0330839	0.454288	ENSG00000116514	RNF19B	protein_coding	127544	6.66008	6.05693	3.84775	3.84672	5.64743	12.8845	4.37793	10.5583	5.31641	21.5359	5.67383	3.82281	10.7413	18.4429	0.621927	25.3236	4.25356	5.48157	0	2.73916	4.52932	3.01006	8.27474	6.13775	2.42435	4.24081
15.1057	-0.136439	0.215693	0.0332105	0.454309	ENSG00000041988	THAP3	protein_coding	90326	17.5584	19.685	3.84775	12.8224	16.1355	14.946	8.75587	13.4379	14.1771	31.6309	17.5889	18.3495	14.098	30.5261	28.6086	10.4274	14.8874	12.7903	12.3808	10.9566	6.79399	4.51509	16.5495	17.7995	9.6974	13.7826
16.6395	0.091549	0.165707	0.0331896	0.454309	ENSG00000105708	ZNF14	protein_coding	7561	7.87101	15.1423	13.8519	15.3869	23.3965	21.1306	21.8897	17.2772	12.405	10.768	0.567383	21.4077	6.04199	7.63153	3.10964	23.8339	29.7749	15.5311	4.64279	20.0871	15.8526	33.1107	24.8242	10.4342	29.0922	27.5653
26.833	-0.122742	0.20344	0.0331401	0.454309	ENSG00000241468	ATP5MF	protein_coding	9551	26.6403	34.8273	20.0083	30.7737	18.5558	26.2844	24.0786	14.3977	46.0756	17.498	27.2344	37.4635	23.4966	58.5084	24.2552	70.0122	12.7607	21.9263	41.7851	20.0871	6.79399	3.01006	33.099	29.4612	0	28.6255
5897.11	0.09567	0.167704	0.0333277	0.455339	ENSG00000198727	MT-CYB	protein_coding	4519	4425.93	3788.61	7431.54	2531.14	2654.29	10079.3	5671.61	8872.82	5177.3	3008.97	2487.98	3589.62	3925.28	8257.31	6395.28	2769.21	14932.1	6587.94	17995.4	2281.72	7672.68	3344.18	3847.75	4003.04	5035.38	6558.41
20.5343	-0.118446	0.19779	0.0336766	0.4561	ENSG00000004487	KDM1A	protein_coding	23028	29.6676	21.9564	32.3211	11.5402	7.26098	8.24608	21.8897	18.2371	65.5691	25.5739	13.6172	24.466	24.168	17.8069	24.8771	29.7924	29.7749	7.30876	15.476	15.5219	20.382	10.5352	13.2396	10.4342	2.42435	31.8061
290.226	0.156697	0.227199	0.033616	0.4561	ENSG00000055609	KMT2C	protein_coding	58508	302.731	242.277	312.437	223.11	305.768	269.028	219.626	449.208	218.859	189.112	152.626	285.182	196.029	155.81	297.281	140.024	333.904	379.142	233.687	198.132	446.138	535.791	213.488	214.821	897.01	134.646
57.8613	-0.121419	0.195888	0.0336185	0.4561	ENSG00000115085	ZAP70	protein_coding	7535	29.0622	62.0835	20.7778	35.9027	80.6776	17.0075	45.2387	72.9483	118.733	129.889	35.7451	43.58	42.9653	62.3242	49.7542	71.5018	93.5782	40.1982	103.689	30.1307	15.8526	58.6962	67.8529	26.3923	53.3357	96.4784
21.9609	-0.126035	0.205984	0.0334888	0.4561	ENSG00000146386	ABRACL	protein_coding	58527	37.5387	10.5996	13.8519	7.69344	27.4304	21.1306	12.4041	15.3575	45.1895	25.5739	36.8799	22.9369	24.8393	50.8769	14.3043	29.7924	25.5213	28.3215	24.7615	12.7827	13.588	0	16.5495	27.0061	4.8487	21.204
196.307	-0.177397	0.246548	0.0336371	0.4561	ENSG00000156261	CCT8	protein_coding	10694	331.793	230.163	180.075	165.409	227.511	263.359	167.091	125.74	171.011	362.746	242.84	280.594	257.12	383.484	296.037	143.004	133.987	119.681	109.879	184.436	110.968	28.5956	157.22	176.767	33.9409	220.522
11.2308	-0.123852	0.203262	0.0335426	0.4561	ENSG00000186106	ANKRD46	protein_coding	157567	8.47647	9.84251	16.9301	3.84672	5.64743	5.1538	8.02621	11.5182	9.74676	9.42197	17.0215	16.8204	22.154	10.1754	13.0605	19.3651	4.25356	12.7903	10.8332	10.0436	9.05865	7.52515	21.5143	11.0479	14.5461	3.18061
487.51	-0.188271	0.264037	0.0336352	0.4561	ENSG00000196924	FLNA	protein_coding	2316	550.365	362.659	485.586	342.358	420.33	552.487	606.344	497.2	605.185	765.199	321.139	495.436	457.177	922.143	559.113	990.598	442.37	498.823	597.372	317.742	99.6451	281.441	158.875	449.897	160.007	735.78
16.2654	-0.07982	0.154331	0.0338164	0.456715	ENSG00000075234	TTC38	protein_coding	55020	21.1912	14.3852	1.5391	11.5402	16.9423	6.18456	30.6455	9.59847	37.2149	47.1099	30.6387	15.2912	8.72732	25.4384	18.6578	22.3443	6.38033	32.8894	3.09519	4.56526	13.588	3.01006	3.3099	11.0479	0	27.5653
75.1137	0.173708	0.228346	0.0337824	0.456715	ENSG00000135317	SNX14	protein_coding	57231	82.9483	89.3397	63.8726	91.039	107.301	124.207	52.5352	69.1089	44.3034	50.4749	57.8731	63.4586	79.2172	84.5828	50.998	62.5641	106.339	80.3964	157.855	40.1743	72.4692	79.7666	52.9583	69.3565	33.9409	85.8764
38.6583	-0.187803	0.221031	0.0338478	0.456715	ENSG00000183207	RUVBL2	protein_coding	10856	46.6206	59.0551	25.3951	26.927	42.7591	26.7998	33.5642	41.2734	45.1895	54.5128	39.1494	57.3421	49.0073	48.969	34.8279	43.199	29.7749	42.0254	21.6663	32.8699	18.1173	28.5956	29.7891	22.0959	55.7601	49.8295
73.2786	0.116611	0.189643	0.0339192	0.457112	ENSG00000006715	VPS41	protein_coding	27072	46.0151	93.8824	25.3951	47.4429	118.596	71.1224	60.5614	52.7916	61.1387	32.3039	68.6534	62.6941	55.7206	38.7936	52.8638	13.4066	68.0569	63.9517	86.6653	69.3919	124.556	209.199	122.466	63.8326	140.612	55.1305
38.9485	0.100521	0.172135	0.0345114	0.458845	ENSG00000089022	MAPKAPK5	protein_coding	8550	29.6676	30.2846	20.0083	85.91	24.2033	23.1921	42.32	51.8317	9.74676	18.8439	3.97168	23.7014	34.9093	31.1621	29.8525	31.2821	29.7749	39.2846	43.3327	46.5657	90.5865	45.1509	39.7188	19.6408	128.491	39.2275
161.311	0.104462	0.174992	0.0345062	0.458845	ENSG00000119408	NEK6	protein_coding	10783	136.834	161.266	109.276	209.005	73.4166	95.8607	165.632	132.459	147.087	120.467	140.144	120.801	110.098	45.7892	132.47	70.0122	61.6766	170.842	129.998	385.308	364.611	433.449	185.354	202.546	213.343	76.3346
73.3891	0.119316	0.196508	0.0341247	0.458845	ENSG00000134313	KIDINS220	protein_coding	57498	40.566	63.5978	76.1854	71.8054	43.5659	127.299	55.4538	145.897	55.8223	41.0529	35.7451	100.158	54.3779	25.4384	39.1814	55.116	87.1979	35.6302	82.0225	82.1747	76.9985	173.078	56.2682	72.4254	186.675	24.3847
32.95	-0.0819494	0.156782	0.0342707	0.458845	ENSG00000134698	AGO4	protein_coding	192670	24.2185	9.08539	63.1031	5.12896	17.7491	15.9768	17.5117	23.0363	6.20248	15.479	20.4258	19.114	46.9933	27.9823	15.5482	251.746	19.141	17.3583	9.28557	30.1307	9.05865	19.5654	13.2396	18.4132	111.52	29.6857
43.3212	-0.139413	0.220876	0.0341651	0.458845	ENSG00000149591	TAGLN	protein_coding	6876	35.1168	23.4706	33.0906	17.9513	33.8846	57.2072	42.32	55.6711	42.5313	91.5277	62.4121	86.3955	49.6786	42.6094	82.7163	13.4066	57.423	27.4079	66.5466	25.5655	20.382	7.52515	39.7188	47.2607	24.2435	40.2877
4.01736	-0.0477613	0.13129	0.0343569	0.458845	ENSG00000162444	RBP7	protein_coding	116362	3.63277	0.757116	3.0782	3.84672	0	1.54614	1.45931	1.91969	6.20248	2.69199	1.13477	0	7.38465	22.2586	2.48771	17.8755	2.12678	0.913595	1.5476	1.8261	9.05865	0	1.65495	11.0479	0	0
7.52912	0.0567917	0.13625	0.0344516	0.458845	ENSG00000166402	TUB	protein_coding	7275	4.23824	8.32828	2.30865	19.2336	3.2271	2.06152	11.6745	17.2772	1.77214	1.346	4.53907	3.82281	2.014	1.90788	8.70698	7.44811	12.7607	2.74079	7.73798	25.5655	18.1173	4.51509	6.61979	5.52397	4.8487	7.42142
13.6723	-0.0964774	0.171606	0.0341926	0.458845	ENSG00000176903	PNMA1	protein_coding	9240	6.66008	17.4137	6.92595	11.5402	22.5897	14.4306	29.9159	23.0363	13.291	24.9009	22.6953	18.3495	23.4966	8.90345	20.5236	31.2821	8.50711	7.30876	6.19038	9.13052	0	0	8.27474	9.20662	2.42435	8.48162
16.2235	0.0793651	0.153401	0.0343978	0.458845	ENSG00000180530	NRIP1	protein_coding	8204	11.5038	24.2277	20.0083	19.2336	5.64743	7.21532	10.9448	14.3977	7.08855	1.346	6.24121	2.29369	14.7693	8.26749	8.08505	28.3028	12.7607	20.0991	9.28557	16.4349	67.9399	27.0905	24.8242	14.1168	12.1218	27.5653
11.7032	0.0626651	0.140262	0.034397	0.458845	ENSG00000184675	AMER1	protein_coding	139285	2.42185	8.32828	10.7737	19.2336	10.4881	5.1538	13.8635	6.71893	0.886069	4.71099	1.13477	6.88106	9.39865	5.72365	3.10964	16.3858	10.6339	6.39517	7.73798	31.9568	18.1173	51.171	6.61979	6.13775	33.9409	6.36121
22.5291	-0.0940631	0.167972	0.0342467	0.458845	ENSG00000214212	C19orf38	protein_coding	255809	46.6206	3.78558	13.8519	11.5402	21.7829	13.3999	13.8635	24.956	77.9741	5.38398	24.9649	9.17474	26.182	64.232	22.3894	38.7302	6.38033	18.2719	17.0235	14.6088	13.588	9.03018	23.1693	25.1648	12.1218	27.5653
53.8924	-0.1896	0.237744	0.0346057	0.458978	ENSG00000103415	HMOX2	protein_coding	3163	56.308	73.4403	26.9342	58.983	43.5659	55.661	57.6428	27.8355	102.784	73.3568	52.1992	61.9295	34.2379	61.0522	64.0585	93.8462	53.1694	57.5565	38.6899	52.957	33.9699	21.0704	52.9583	52.1709	29.0922	65.7325
10.3444	0.0516692	0.1335	0.0345963	0.458978	ENSG00000140285	FGF7	protein_coding	2252	1.81639	6.05693	4.6173	7.69344	3.2271	1.54614	3.64828	7.67877	2.65821	5.38398	2.83692	3.82281	8.72732	0	0.621927	2.97924	19.141	14.6175	55.7134	0	36.2346	27.0905	29.7891	1.84132	16.9705	4.24081
14.8452	-0.119457	0.197606	0.0348038	0.459174	ENSG00000101844	ATG4A	protein_coding	115201	16.9529	17.4137	10.0041	26.927	10.4881	12.8845	15.3228	14.3977	20.3796	28.9389	18.7236	17.5849	32.2239	24.1665	21.1455	4.46887	8.50711	10.0495	1.5476	20.0871	9.05865	4.51509	4.96484	17.7995	12.1218	5.30101
19.4078	-0.0876935	0.160179	0.0349578	0.459174	ENSG00000105514	RAB3D	protein_coding	9545	24.824	8.32828	13.0823	11.5402	13.7152	14.4306	6.5669	21.1166	45.1895	26.2469	15.3193	12.233	40.9513	54.6926	11.8166	8.93773	4.25356	18.2719	18.5711	6.39136	6.79399	13.5453	14.8945	14.1168	36.3653	42.4081
133.616	0.101662	0.175226	0.0347615	0.459174	ENSG00000114933	INO80D	protein_coding	54891	124.12	83.2828	133.902	152.586	97.6199	26.2844	114.556	103.663	91.2651	50.4749	109.505	77.9853	102.714	12.7192	93.2891	59.5849	155.255	126.076	64.999	131.479	217.408	480.105	148.945	119.072	543.055	54.0703
8.94557	-0.0786157	0.153229	0.0349119	0.459174	ENSG00000127774	EMC6	protein_coding	83460	11.5038	8.32828	9.23459	14.1046	8.87453	16.4922	3.64828	8.63862	8.86069	13.46	3.4043	7.64562	13.4266	25.4384	12.4385	29.7924	0	2.74079	6.19038	10.0436	0	0	8.27474	3.68265	0	6.36121
15.0483	-0.110597	0.186296	0.0349455	0.459174	ENSG00000135116	HRK	protein_coding	8739	15.742	6.81405	4.6173	7.69344	19.3626	10.823	17.5117	22.0765	30.1263	24.9009	22.1279	32.1116	14.7693	13.3552	11.1947	14.8962	29.7749	14.6175	20.1187	14.6088	2.26466	4.51509	14.8945	5.52397	7.27305	9.54182
12.265	0.0699282	0.145328	0.0349141	0.459174	ENSG00000138780	GSTCD	protein_coding	79807	9.6874	9.08539	6.92595	14.1046	20.9762	2.06152	5.10759	3.83939	12.405	4.03799	6.24121	4.58737	4.69933	3.81576	14.3043	2.97924	17.0142	13.7039	10.8332	18.261	18.1173	28.5956	29.7891	23.3234	29.0922	5.30101
13.2973	-0.0795693	0.153944	0.0349161	0.459174	ENSG00000164898	FMC1	protein_coding	154791	12.7147	2.27135	23.0865	5.12896	14.522	12.3691	4.37793	3.83939	17.7214	19.5169	21.5606	8.41018	12.084	39.4296	24.8771	26.8132	23.3946	6.39517	27.8567	1.8261	2.26466	0	1.65495	22.7097	2.42435	8.48162
3.77823	-0.0474084	0.131094	0.0349313	0.459174	ENSG00000204103	MAFB	protein_coding	9935	9.08193	3.02846	4.6173	1.28224	2.42033	2.06152	0	3.83939	0.886069	5.38398	1.13477	1.52912	10.7413	17.1709	1.86578	17.8755	0	0.913595	3.09519	0.913052	0	1.50503	8.27474	0.613775	0	0
63.0478	-0.101869	0.175167	0.0350253	0.459507	ENSG00000213809	KLRK1	protein_coding	22914	52.0698	143.095	47.7121	76.9344	60.5082	39.1689	50.3463	51.8317	124.936	135.273	65.2491	75.6916	37.5946	141.819	74.0093	75.9707	106.339	52.0749	69.6418	22.8263	13.588	13.5453	29.7891	24.551	4.8487	49.8295
51.3633	-0.185911	0.238827	0.0351425	0.460317	ENSG00000132963	POMP	protein_coding	51371	65.9954	49.9697	73.1072	41.0317	46.793	76.2762	46.698	33.5946	66.4552	43.7449	81.7032	64.2232	63.7766	94.1222	56.5954	72.9915	23.3946	49.3341	49.523	56.6092	45.2932	6.02012	31.444	44.1918	4.8487	47.7091
7.91427	-0.054168	0.134672	0.0352139	0.460317	ENSG00000177854	TMEM187	protein_coding	8269	8.47647	0	0	6.4112	0.806776	0.51538	1.45931	19.1969	0.886069	8.07598	8.51075	9.17474	12.7553	14.6271	11.8166	34.2613	12.7607	3.65438	9.28557	10.0436	2.26466	0	4.96484	5.52397	9.6974	10.602
80.6063	-0.18401	0.245831	0.0351924	0.460317	ENSG00000277791	PSMB3	protein_coding	5691	98.0849	85.5541	82.3418	70.5232	81.4844	90.7069	80.2621	66.2294	91.2651	66.6268	70.3555	84.1018	92.6438	179.977	87.6917	175.775	65.9301	93.1867	86.6653	69.3919	54.3519	19.5654	38.0638	73.653	9.6974	81.6356
86.5784	0.102022	0.174269	0.0353774	0.460373	ENSG00000144554	FANCD2	protein_coding	2177	48.437	75.7116	72.3377	79.4988	67.7692	157.706	71.5063	85.4263	57.5945	53.8398	72.0577	100.158	71.1612	96.0301	39.1814	20.8547	140.367	167.188	170.235	91.3052	76.9985	162.543	16.5495	66.2877	147.885	42.4081
66.7599	-0.164626	0.252209	0.0354296	0.460373	ENSG00000152518	ZFP36L2	protein_coding	678	70.8391	54.5124	92.3459	24.3625	47.5998	96.8914	78.0732	55.6711	101.898	41.7259	55.0362	82.5727	89.9585	101.754	75.2532	157.9	102.085	79.4828	72.737	49.3048	31.7053	12.0402	34.7539	60.1499	19.3948	47.7091
161.01	-0.196705	0.198541	0.0353875	0.460373	ENSG00000166794	PPIB	protein_coding	5479	161.658	132.495	188.54	114.119	134.732	207.183	178.036	174.692	276.453	165.558	165.108	188.847	149.707	255.02	156.104	247.277	144.621	181.805	182.616	134.219	79.2632	73.7465	77.7826	140.554	63.0331	213.101
40.7905	-0.0978792	0.173062	0.0354173	0.460373	ENSG00000169641	LUZP1	protein_coding	7798	53.2807	40.8843	10.7737	15.3869	37.9185	33.4997	53.2649	73.9082	50.5059	66.6268	29.5039	53.5193	48.3359	29.2542	62.1927	131.087	40.4088	55.7293	68.0942	19.1741	15.8526	19.5654	13.2396	4.9102	31.5166	2.1204
12.2296	0.045402	0.130082	0.0352736	0.460373	ENSG00000178502	KLHL11	protein_coding	55175	4.23824	4.5427	12.3128	8.97567	6.45421	3.09228	11.6745	4.79923	0.886069	2.69199	5.67383	16.0558	4.02799	0.635961	9.95083	5.95849	2.12678	7.30876	0	20.0871	47.5579	49.666	29.7891	41.7367	14.5461	3.18061
29.9545	-0.170785	0.240522	0.035797	0.460611	ENSG00000056972	TRAF3IP2	protein_coding	10758	10.8983	18.9279	22.3169	23.0803	40.3388	19.0691	32.8345	36.4742	31.8985	34.9959	26.667	19.8786	60.4199	20.9867	44.1568	47.6679	27.6481	21.9263	21.6663	31.9568	27.1759	21.0704	19.8594	20.2546	43.6383	53.0101
69.4297	0.108649	0.182419	0.0357932	0.460611	ENSG00000089916	GPATCH2L	protein_coding	55668	73.2609	59.8122	116.972	89.7567	54.8608	25.769	25.538	38.3939	123.164	34.3229	38.5821	35.9344	23.4966	32.434	41.0472	38.7302	170.142	48.4206	60.3562	106.827	133.615	121.907	61.2331	73.0392	113.944	63.6121
32.1906	-0.126012	0.205839	0.0357674	0.460611	ENSG00000101493	ZNF516	protein_coding	9658	19.9803	36.3416	14.6214	11.5402	20.1694	47.4149	32.1049	35.5143	30.1263	13.46	42.5537	55.0485	77.2032	43.8813	49.1322	44.6887	31.9017	40.1982	41.7851	10.9566	6.79399	34.6157	8.27474	26.3923	14.5461	47.7091
112.72	0.113588	0.18381	0.0356157	0.460611	ENSG00000111859	NEDD9	protein_coding	4739	85.9756	90.8539	90.0373	184.642	72.6098	53.0841	74.4249	93.1051	42.5313	67.9728	108.938	55.813	91.9725	55.9645	70.2778	34.2613	85.0711	133.385	92.8557	148.827	149.468	218.229	130.741	83.4734	543.055	73.154
49.5257	0.10812	0.181786	0.0355455	0.460611	ENSG00000132849	PATJ	protein_coding	10207	24.824	61.3264	29.2429	74.3699	50.0201	30.4074	84.6401	116.141	24.8099	68.6458	29.5039	32.1116	40.9513	13.3552	23.0113	22.3443	123.353	57.5565	61.9038	24.6524	52.0872	27.0905	72.8177	20.8683	31.5166	90.1172
116.857	0.0725291	0.147615	0.0356636	0.460611	ENSG00000134294	SLC38A2	protein_coding	54407	62.9681	85.5541	90.0373	189.771	74.2234	41.7458	53.9945	45.1128	67.3412	115.756	129.931	30.5825	65.7906	16.535	24.2552	38.7302	38.282	71.2604	27.8567	282.133	255.907	385.288	251.552	148.533	387.896	57.2509
59.7314	0.116722	0.189765	0.0358286	0.460611	ENSG00000164163	ABCE1	protein_coding	6059	75.0773	116.596	66.9508	51.2896	35.4981	26.7998	75.8842	73.9082	46.0756	25.5739	43.6885	58.1067	46.9933	37.5217	74.6313	14.8962	38.282	50.2477	63.4514	59.3484	47.5579	58.6962	43.0287	112.321	157.583	53.0101
19.4465	0.0900902	0.163482	0.0356243	0.460611	ENSG00000188735	TMEM120B	protein_coding	144404	15.1366	20.4421	17.6996	3.84672	18.5558	17.5229	16.0524	34.5545	7.97462	15.479	6.8086	17.5849	13.4266	8.26749	7.46313	20.8547	61.6766	13.7039	20.1187	27.3916	4.52932	7.52515	59.5781	14.7306	21.8192	32.8663
17.9357	0.0821719	0.156144	0.0355518	0.460611	ENSG00000196150	ZNF250	protein_coding	58500	7.87101	24.2277	27.7038	33.3382	15.3287	18.0383	18.2414	16.3174	17.7214	8.74898	4.53907	19.114	17.4546	6.35961	10.5728	7.44811	12.7607	8.22236	1.5476	44.7395	11.3233	52.6761	19.8594	17.1857	12.1218	32.8663
33.4688	0.116754	0.191466	0.0361353	0.46072	ENSG00000006634	DBF4	protein_coding	10926	43.5933	31.0418	57.7162	21.7981	14.522	28.8613	32.8345	26.8757	38.101	33.6499	22.1279	29.8179	18.7973	14.6271	26.1209	4.46887	27.6481	28.3215	30.9519	32.8699	45.2932	81.2716	24.8242	46.0331	75.1549	32.8663
6.58047	-0.0432952	0.128929	0.0359115	0.46072	ENSG00000085871	MGST2	protein_coding	4258	16.9529	0	4.6173	0	7.26098	0	0.729656	2.87954	31.0124	6.05698	9.64551	2.29369	10.7413	12.0833	13.6824	7.44811	0	10.9631	6.19038	0	0	0	16.5495	1.22755	9.6974	1.0602
6.01822	-0.0572128	0.136339	0.0360972	0.46072	ENSG00000100427	MLC1	protein_coding	23209	7.26555	2.27135	2.30865	3.84672	8.87453	0.51538	0.729656	3.83939	2.65821	8.74898	14.1846	5.35193	6.04199	6.35961	1.24385	23.8339	17.0142	10.0495	3.09519	0.913052	11.3233	3.01006	4.96484	0	4.8487	3.18061
11.0044	-0.0582877	0.137496	0.0359515	0.46072	ENSG00000105516	DBP	protein_coding	1628	0.605462	1.51423	13.8519	5.12896	8.87453	28.3459	13.1338	16.3174	10.6328	12.114	13.0498	3.05825	2.014	12.7192	6.21927	90.8669	6.38033	10.9631	3.09519	2.73916	4.52932	3.01006	4.96484	1.22755	9.6974	1.0602
716.101	0.176898	0.148833	0.0361924	0.46072	ENSG00000114861	FOXP1	protein_coding	27086	533.412	776.801	793.406	668.047	920.531	564.856	724.548	745.801	404.933	586.181	677.455	620.06	743.836	438.177	684.742	558.608	895.373	486.946	592.729	828.138	1134.6	967.734	772.861	769.06	1078.84	650.964
30.7343	0.0758056	0.148936	0.0360552	0.46072	ENSG00000142207	URB1	protein_coding	9875	26.6403	39.37	10.7737	26.927	62.1217	9.79222	29.9159	76.7877	2.65821	19.5169	31.7735	16.8204	16.112	18.4429	18.0359	17.8755	27.6481	17.3583	12.3808	36.5221	113.233	40.6358	34.7539	22.0959	41.214	29.6857
72.3173	0.17656	0.198538	0.0361937	0.46072	ENSG00000188739	RBM34	protein_coding	23029	56.308	70.4118	76.955	84.6278	76.6437	85.5531	87.5587	80.6271	40.7592	55.8588	61.2774	88.6892	60.4199	69.9557	47.8884	37.2405	78.6908	72.174	47.9754	56.6092	74.7339	109.867	114.191	79.7907	118.793	46.6489
26.6668	-0.120588	0.19755	0.0361314	0.46072	ENSG00000198736	MSRB1	protein_coding	51734	41.1714	19.685	23.0865	24.3625	12.9084	22.6767	17.5117	25.9159	46.9616	20.1899	21.5606	18.3495	32.8953	73.1355	28.6086	59.5849	21.2678	21.9263	41.7851	9.13052	15.8526	4.51509	16.5495	30.6887	4.8487	38.1673
20.9342	0.0841731	0.156853	0.0362179	0.46072	ENSG00000211937	IGHV2-5	IG_V_gene	NA	6.05462	13.6281	43.8643	23.0803	47.5998	45.3534	19.7007	7.67877	11.5189	8.07598	20.9932	20.6432	6.04199	24.8025	24.8771	8.93773	6.38033	21.0127	20.1187	19.1741	43.0286	15.0503	8.27474	30.075	21.8192	26.5051
74.2679	0.116204	0.190464	0.0363674	0.462083	ENSG00000105221	AKT2	protein_coding	208	35.7223	70.4118	113.893	55.1363	42.7591	54.6303	80.2621	41.2734	50.5059	62.5888	42.5537	46.6383	48.3359	23.5305	44.1568	50.6471	57.423	30.1486	99.0461	62.0875	113.233	236.29	147.29	58.3086	237.586	26.5051
40.2133	0.0607934	0.138675	0.0365638	0.462496	ENSG00000007202	KIAA0100	protein_coding	9703	21.1912	12.871	23.856	69.2409	42.7591	22.6767	35.0235	28.7954	3.54428	26.2469	36.8799	6.11649	21.4826	8.26749	26.7429	25.3236	44.6623	16.4447	26.3091	66.6528	86.0572	170.068	89.3672	33.1438	101.823	0
64.1034	0.129318	0.202167	0.03645	0.462496	ENSG00000152242	C18orf25	protein_coding	147339	49.0424	36.3416	52.3294	83.3455	69.3827	41.7458	46.698	47.9923	31.0124	29.6119	70.3555	64.2232	46.9933	20.3507	39.8033	34.2613	89.3247	42.939	38.6899	121.436	97.3805	162.543	62.888	47.2607	169.705	71.0336
18.4576	0.0509184	0.132486	0.0365437	0.462496	ENSG00000187187	ZNF546	protein_coding	339327	9.6874	5.29981	14.6214	71.8054	11.2949	5.1538	46.698	2.87954	9.74676	5.38398	4.53907	9.9393	4.02799	7.63153	11.1947	11.917	89.3247	7.30876	18.5711	3.65221	31.7053	10.5352	47.9935	4.29642	14.5461	20.1438
8.37928	0.0596487	0.138214	0.0365699	0.462496	ENSG00000253457	SMIM18	protein_coding	100507341	11.5038	21.1993	8.46504	2.56448	8.87453	9.27684	16.0524	15.3575	2.65821	4.03799	2.26953	5.35193	8.05599	0	16.1701	1.48962	10.6339	13.7039	18.5711	10.0436	4.52932	7.52515	9.92969	4.29642	0	5.30101
45.8997	0.140826	0.217777	0.0366626	0.463132	ENSG00000137193	PIM1	protein_coding	5292	30.8786	28.7704	29.2429	38.4672	38.7252	43.8073	56.1835	48.9522	56.7084	22.2089	15.3193	41.2863	30.21	21.6227	27.9867	50.6471	36.1552	31.9758	52.6182	50.2179	56.6166	61.7062	119.156	62.605	36.3653	104.96
32.262	0.0977643	0.170217	0.0368588	0.463459	ENSG00000104626	ERI1	protein_coding	90459	26.0349	65.8691	34.6297	34.6205	22.5897	35.5612	9.48553	29.7552	23.0378	22.8819	20.4258	24.466	30.8813	16.535	16.792	8.93773	27.6481	16.4447	66.5466	25.5655	36.2346	48.161	120.811	28.2336	33.9409	12.7224
6.82557	-0.0390898	0.126871	0.036857	0.463459	ENSG00000111961	SASH1	protein_coding	23328	0	0	2.30865	0	0.806776	0.51538	5.10759	1.91969	0.886069	4.71099	0	11.4684	38.9373	6.35961	0	5.95849	2.12678	1.82719	3.09519	1.8261	11.3233	0	9.92969	2.4551	43.6383	22.2643
33.3345	0.0625477	0.140009	0.0367887	0.463459	ENSG00000165410	CFL2	protein_coding	1073	9.08193	16.6566	80.8027	24.3625	13.7152	82.9762	19.7007	48.9522	15.0632	7.40298	26.0996	20.6432	28.8673	6.99557	54.7296	8.93773	23.3946	7.30876	38.6899	42.0004	36.2346	136.958	41.3737	47.8744	19.3948	8.48162
31.9439	-0.135231	0.217541	0.0367883	0.463459	ENSG00000168522	FNTA	protein_coding	2339	36.9332	40.8843	23.856	21.7981	17.7491	43.8073	43.7793	31.6749	50.5059	25.5739	23.2627	32.1116	44.9793	31.798	46.6445	87.8877	23.3946	17.3583	35.5947	21.9132	49.8226	10.5352	9.92969	20.8683	31.5166	6.36121
69.4349	0.152673	0.223461	0.0369428	0.46398	ENSG00000182240	BACE2	protein_coding	25825	72.05	88.5826	93.1155	110.273	58.0879	131.422	95.5849	23.9962	58.4805	34.9959	39.7168	88.6892	60.4199	65.504	67.1681	37.2405	34.0284	63.0381	68.0942	140.61	74.7339	49.666	51.3034	63.8326	67.8818	66.7928
30.3636	-0.184325	0.218394	0.0369917	0.464058	ENSG00000204392	LSM2	protein_coding	57819	32.695	28.7704	36.1688	28.2093	32.271	41.2304	27.7269	19.1969	43.4174	36.3419	33.4756	29.0533	29.5386	46.4251	37.9376	56.6056	19.141	17.3583	21.6663	30.1307	11.3233	19.5654	18.2044	34.9852	14.5461	43.4683
24.9304	0.0664954	0.142657	0.0371263	0.464143	ENSG00000151746	BICD1	protein_coding	636	19.3748	25.7419	9.23459	11.5402	28.2372	23.1921	20.4304	45.1128	0	12.114	10.7803	21.4077	28.8673	5.72365	34.206	2.97924	72.3104	31.0622	13.9284	60.2614	54.3519	22.5755	38.0638	14.7306	21.8192	20.1438
34.2689	0.0389282	0.127081	0.037104	0.464143	ENSG00000166263	STXBP4	protein_coding	252983	3.02731	11.3567	22.3169	74.3699	47.5998	29.892	2.18897	5.75908	6.20248	23.5549	0.567383	19.8786	2.014	8.26749	10.5728	46.1783	10.6339	57.5565	3.09519	39.2612	129.086	185.119	13.2396	49.7158	63.0331	26.5051
16.4344	0.075474	0.1496	0.0370459	0.464143	ENSG00000169814	BTD	protein_coding	686	20.5857	17.4137	13.8519	30.7737	22.5897	30.4074	15.3228	8.63862	0	6.05698	3.4043	16.8204	14.7693	22.8946	3.73156	19.3651	23.3946	9.13595	7.73798	18.261	22.6466	27.0905	29.7891	15.3444	14.5461	12.7224
24.4328	-0.145648	0.22318	0.0372033	0.464572	ENSG00000172590	MRPL52	protein_coding	122704	24.824	12.1139	33.0906	17.9513	23.3965	39.6842	15.3228	24.956	17.7214	31.6309	26.667	33.6407	14.098	56.6005	36.6937	53.6264	12.7607	22.8399	29.4043	13.6958	20.382	7.52515	11.5846	28.2336	2.42435	24.3847
447.528	-0.182723	0.157458	0.0372465	0.464578	ENSG00000100650	SRSF5	protein_coding	6430	538.861	589.793	444.03	320.56	534.086	485.488	466.98	405.055	534.299	598.295	617.313	512.256	502.157	628.329	546.052	409.646	421.102	415.686	348.209	430.961	228.731	179.099	249.897	392.202	305.468	531.161
18.6231	-0.0665004	0.141196	0.0373335	0.464599	ENSG00000092098	RNF31	protein_coding	55072	18.7693	19.685	3.84775	19.2336	14.522	9.27684	4.37793	20.1568	30.1263	21.5359	14.752	23.7014	2.014	53.4207	31.0964	16.3858	17.0142	8.22236	6.19038	15.5219	29.4406	12.0402	13.2396	7.3653	43.6383	28.6255
43.4855	0.0946145	0.168247	0.0373152	0.464599	ENSG00000124406	ATP8A1	protein_coding	10396	42.9878	48.4554	20.7778	30.7737	36.3049	53.5995	48.8869	39.3537	76.2019	32.9769	9.07813	16.8204	10.7413	8.90345	19.9017	61.0745	78.6908	12.7903	47.9754	86.7399	31.7053	96.3219	49.6484	31.3025	65.4575	73.154
38.8122	0.0821883	0.155454	0.0373954	0.464839	ENSG00000108094	CUL2	protein_coding	8453	49.6479	31.0418	28.4733	61.5475	29.0439	16.4922	31.3752	47.0325	38.101	38.3609	32.3408	22.1723	26.8533	13.3552	18.0359	1.48962	27.6481	16.4447	17.0235	72.1311	54.3519	76.7565	11.5846	68.129	130.915	48.7693
366.198	-0.189379	0.228867	0.0374637	0.465157	ENSG00000213719	CLIC1	protein_coding	1192	507.983	355.087	378.618	368.003	359.822	461.265	334.182	295.633	524.553	372.168	389.792	349.405	418.24	690.653	406.118	613.724	299.876	372.747	326.543	328.699	194.761	78.2616	266.447	403.864	55.7601	368.95
67.274	-0.152482	0.230207	0.0376005	0.466324	ENSG00000204713	TRIM27	protein_coding	5987	49.6479	86.3112	33.8602	35.9027	87.1318	61.8456	96.3146	49.912	121.391	82.1058	60.71	86.3955	102.714	96.0301	71.5216	81.9292	57.423	51.1613	15.476	71.2181	86.0572	15.0503	54.6133	63.8326	26.6679	103.9
49.9108	0.159752	0.215048	0.0376471	0.46637	ENSG00000172785	CBWD1	protein_coding	55871	35.1168	75.7116	76.955	52.5718	55.6675	79.8839	74.4249	32.6348	31.0124	30.2849	35.7451	42.0509	49.6786	71.8636	52.8638	35.7509	44.6623	52.9885	68.0942	62.0875	38.4993	18.0604	29.7891	68.129	12.1218	71.0336
64.2464	0.114369	0.186747	0.0381478	0.467027	ENSG00000099326	MZF1	protein_coding	7593	39.9605	40.1272	56.1771	78.2166	35.4981	35.0458	38.6718	34.5545	27.4681	26.9199	57.3057	35.1698	46.3219	24.1665	49.1322	75.9707	91.4514	73.0876	60.3562	94.0444	149.468	144.483	67.8529	98.204	160.007	30.7459
36.08	-0.148295	0.226705	0.0380916	0.467027	ENSG00000106348	IMPDH1	protein_coding	3614	35.7223	46.9412	19.2387	25.6448	30.6575	23.7075	42.32	48.9522	31.8985	52.4939	32.3408	43.58	63.7766	59.1443	37.9376	62.5641	57.423	42.0254	38.6899	30.1307	15.8526	21.0704	21.5143	41.1229	4.8487	8.48162
39.435	0.117676	0.193506	0.0382577	0.467027	ENSG00000113108	APBB3	protein_coding	10307	27.8513	46.9412	38.4775	34.6205	45.9862	27.8305	38.6718	46.0726	31.0124	23.5549	12.4824	19.8786	55.0492	11.4473	9.95083	64.0537	29.7749	32.8894	17.0235	85.8269	63.4105	78.2616	62.888	47.8744	53.3357	20.1438
5.90029	-0.0711079	0.146608	0.0377878	0.467027	ENSG00000130733	YIPF2	protein_coding	78992	3.63277	6.81405	2.30865	2.56448	8.06776	6.69994	5.83725	1.91969	13.291	2.01899	8.51075	15.2912	5.37066	5.08769	4.35349	19.3651	8.50711	1.82719	0	3.65221	9.05865	3.01006	1.65495	1.84132	0	12.7224
17.0665	0.0825192	0.155659	0.0379007	0.467027	ENSG00000137310	TCF19	protein_coding	6941	10.2929	15.8994	19.2387	14.1046	12.9084	41.2304	13.1338	42.2332	10.6328	18.8439	7.37598	16.0558	8.05599	14.6271	20.5236	2.97924	12.7607	16.4447	20.1187	16.4349	11.3233	1.50503	21.5143	28.2336	4.8487	42.4081
25.2374	-0.119675	0.194398	0.0380782	0.467027	ENSG00000162869	PPP1R21	protein_coding	129285	16.9529	27.2562	20.0083	8.97567	33.0778	12.3691	40.8607	31.6749	41.6452	28.9389	38.0147	42.8155	29.5386	43.2453	19.2797	32.7717	42.5356	23.7535	20.1187	14.6088	6.79399	6.02012	33.099	24.551	2.42435	14.8428
7.71571	0.0255672	0.122243	0.0382488	0.467027	ENSG00000164023	SGMS2	protein_coding	166929	1.21092	1.51423	10.0041	1.28224	0	0	13.8635	12.478	0	0	15.3193	0	0	0.635961	1.24385	1.48962	2.12678	1.82719	24.7615	1.8261	9.05865	1.50503	16.5495	22.7097	31.5166	29.6857
28.0095	-0.164435	0.23365	0.0381763	0.467027	ENSG00000167397	VKORC1	protein_coding	79001	32.0895	32.556	18.4692	28.2093	32.271	23.7075	32.1049	15.3575	32.7845	42.3989	26.0996	25.2305	27.5246	36.2498	23.6332	74.4811	23.3946	18.2719	30.9519	36.5221	15.8526	15.0503	33.099	22.0959	9.6974	20.1438
316.787	0.147628	0.213732	0.0381124	0.467027	ENSG00000173889	PHC3	protein_coding	80012	219.177	280.89	347.836	326.971	317.063	197.39	264.135	250.52	144.429	273.91	392.629	241.602	251.75	82.6749	299.769	119.17	214.805	301.486	259.996	418.178	511.814	657.698	526.274	375.63	635.18	325.482
5.68908	0.0348992	0.125399	0.0377469	0.467027	ENSG00000174080	CTSF	protein_coding	8722	0.605462	8.32828	5.38685	0	1.61355	12.3691	8.02621	9.59847	0	1.346	0	3.05825	0.671332	1.27192	0.621927	13.4066	8.50711	5.48157	13.9284	2.73916	4.52932	0	3.3099	6.75152	36.3653	0
146.048	0.17065	0.199667	0.037964	0.467027	ENSG00000186088	GSAP	protein_coding	54103	183.455	145.366	173.149	155.151	184.752	177.806	149.579	120.941	103.67	91.5277	121.987	158.264	133.595	148.815	123.142	78.95	178.649	102.323	91.3081	211.828	156.262	228.765	167.15	125.824	218.192	66.7928
45.0386	-0.175152	0.230396	0.0379465	0.467027	ENSG00000187954	CYHR1	protein_coding	50626	33.3004	44.6699	34.6297	55.1363	66.1556	32.9843	40.1311	44.1529	40.7592	72.0108	26.667	58.1067	52.3639	33.07	52.8638	95.3358	82.9443	23.7535	32.4995	24.6524	38.4993	63.2113	29.7891	23.9372	29.0922	40.2877
25.0036	-0.119997	0.196929	0.0381461	0.467027	ENSG00000214941	ZSWIM7	protein_coding	125150	31.484	22.7135	20.7778	25.6448	41.1456	21.646	17.5117	13.4379	52.2781	28.2659	26.0996	32.1116	19.4686	28.6182	23.0113	65.5434	10.6339	20.0991	26.3091	13.6958	18.1173	1.50503	16.5495	20.8683	4.8487	47.7091
56.8516	0.0861994	0.159104	0.0383056	0.467088	ENSG00000119682	AREL1	protein_coding	9870	37.5387	14.3852	36.1688	93.6035	32.271	20.6152	42.32	14.3977	62.9109	30.2849	44.8233	26.7597	24.8393	17.1709	26.7429	31.2821	59.5498	31.0622	38.6899	53.8701	140.409	161.038	72.8177	113.548	184.251	66.7928
9.00537	-0.0882278	0.161462	0.0383639	0.467275	ENSG00000136305	CIDEB	protein_coding	27141	4.23824	9.84251	8.46504	3.84672	10.4881	7.7307	8.75587	12.478	15.9492	7.40298	8.51075	13.7621	10.7413	15.2631	4.35349	29.7924	4.25356	0.913595	3.09519	5.47831	4.52932	3.01006	11.5846	9.20662	2.42435	18.0234
19.4731	0.0794074	0.15263	0.0385866	0.467692	ENSG00000101868	POLA1	protein_coding	5422	14.5311	40.8843	6.92595	17.9513	4.84065	20.0998	49.6166	13.4379	6.20248	11.441	5.10645	23.7014	15.4406	13.3552	14.9263	5.95849	14.8874	8.22236	20.1187	21.9132	40.7639	33.1107	29.7891	15.9581	41.214	15.903
9.68488	-0.0902606	0.163097	0.0386608	0.467692	ENSG00000106077	ABHD11	protein_coding	83451	6.66008	5.29981	6.92595	3.84672	4.84065	7.7307	9.48553	16.3174	8.86069	15.479	1.70215	13.7621	30.8813	15.2631	13.6824	7.44811	2.12678	5.48157	12.3808	10.0436	11.3233	3.01006	13.2396	8.59285	12.1218	5.30101
52.3765	-0.147437	0.223685	0.0386262	0.467692	ENSG00000128534	LSM8	protein_coding	51691	41.7769	43.9127	41.5557	48.7251	38.7252	86.5838	44.509	20.1568	91.2651	39.7069	45.3907	68.8106	69.1472	139.275	50.998	70.0122	87.1979	42.939	54.1658	85.8269	15.8526	21.0704	21.5143	33.1438	9.6974	49.8295
6.03706	0.0374779	0.126453	0.0386855	0.467692	ENSG00000150275	PCDH15	protein_coding	65217	0.605462	13.6281	0	2.56448	0.806776	0	0	1.91969	5.31641	2.69199	0	0	1.34266	0	1.24385	4.46887	2.12678	10.9631	10.8332	3.65221	27.1759	16.5553	8.27474	5.52397	26.6679	10.602
15.7005	0.0540441	0.134546	0.0386051	0.467692	ENSG00000165195	PIGA	protein_coding	5277	12.7147	3.02846	13.0823	8.97567	31.4643	12.3691	10.9448	4.79923	0	6.72998	14.1846	11.4684	15.4406	8.26749	4.97542	5.95849	25.5213	13.7039	13.9284	1.8261	65.6752	31.6056	4.96484	41.7367	36.3653	8.48162
55.1977	0.107904	0.179603	0.0386987	0.467692	ENSG00000168876	ANKRD49	protein_coding	54851	21.7966	56.0266	65.4117	46.1606	25.0101	79.3685	73.6952	33.5946	15.0632	32.3039	47.0928	61.9295	49.6786	50.2409	29.8525	37.2405	178.649	56.6429	61.9038	53.8701	47.5579	97.827	69.5078	62.605	46.0627	36.0469
158.158	-0.180093	0.230756	0.0386936	0.467692	ENSG00000240065	PSMB9	protein_coding	5698	190.115	183.222	171.61	176.949	119.403	196.875	166.362	122.86	240.125	150.752	138.441	192.67	162.462	283.003	177.871	280.049	136.114	138.866	129.998	163.436	129.086	25.5855	119.156	135.03	31.5166	150.549
18.6734	-0.0842306	0.15775	0.0387583	0.467893	ENSG00000163823	CCR1	protein_coding	1230	27.8513	4.5427	13.8519	14.1046	9.68131	16.4922	8.75587	11.5182	57.5945	21.5359	13.0498	12.9976	36.2519	59.7803	10.5728	16.3858	0	12.7903	1.5476	14.6088	15.8526	4.51509	21.5143	49.7158	19.3948	10.602
64.1475	0.114411	0.187888	0.0388032	0.467916	ENSG00000146842	TMEM209	protein_coding	84928	51.4643	48.4554	85.42	46.1606	42.7591	33.4997	52.5352	59.5105	25.696	51.1479	60.1426	49.6965	46.9933	17.1709	40.4253	65.5434	55.2962	55.7293	74.2846	82.1747	79.2632	237.795	125.776	85.3147	26.6679	68.9132
4.32072	0.0271488	0.122776	0.0389729	0.468923	ENSG00000136636	KCTD3	protein_coding	51133	1.81639	3.78558	9.23459	0	0	2.06152	15.3228	0	0	0.672998	0.567383	2.29369	4.02799	1.27192	0	1.48962	2.12678	0	32.4995	3.65221	2.26466	1.50503	19.8594	0.613775	7.27305	0
11.2436	0.0561912	0.135987	0.038951	0.468923	ENSG00000163590	PPM1L	protein_coding	151742	10.2929	14.3852	4.6173	15.3869	11.2949	4.12304	10.2152	4.79923	2.65821	14.133	6.8086	5.35193	9.39865	3.1798	1.86578	7.44811	2.12678	15.5311	1.5476	47.4787	11.3233	42.1408	1.65495	14.7306	9.6974	20.1438
8.53644	-0.0645914	0.141253	0.0391443	0.470381	ENSG00000035862	TIMP2	protein_coding	7077	5.44916	3.02846	3.0782	0	4.03388	5.1538	5.83725	15.3575	28.3542	6.72998	1.13477	4.58737	12.084	27.9823	4.97542	20.8547	12.7607	12.7903	10.8332	4.56526	6.79399	9.03018	8.27474	6.13775	0	2.1204
84.2732	-0.144182	0.223411	0.0391804	0.470381	ENSG00000114062	UBE3A	protein_coding	7337	93.8466	88.5826	138.519	76.9344	47.5998	19.5844	91.207	67.1893	194.049	62.5888	108.938	64.9878	90.6299	66.1399	110.081	175.775	95.705	40.1982	100.594	72.1311	33.9699	102.342	76.1276	88.9973	55.7601	28.6255
21.5229	-0.117934	0.190881	0.0393221	0.47087	ENSG00000100056	ESS2	protein_coding	8220	19.9803	17.4137	20.0083	17.9513	25.8168	17.5229	12.4041	22.0765	50.5059	8.07598	37.4473	23.7014	24.168	27.3463	37.3156	23.8339	19.141	27.4079	10.8332	13.6958	9.05865	7.52515	24.8242	15.3444	4.8487	41.3479
58.1467	0.0980078	0.170191	0.0393509	0.47087	ENSG00000131242	RAB11FIP4	protein_coding	84440	39.9605	59.8122	63.8726	33.3382	124.243	34.0151	64.2097	85.4263	27.4681	94.8927	17.0215	23.7014	38.9373	19.7148	34.206	32.7717	138.241	32.8894	58.8086	20.0871	27.1759	103.847	59.5781	50.3295	189.099	38.1673
7.55826	-0.0817345	0.155471	0.0393443	0.47087	ENSG00000143793	C1orf35	protein_coding	79169	2.42185	7.57116	8.46504	8.97567	1.61355	2.06152	6.5669	5.75908	10.6328	8.74898	7.94336	10.7039	13.4266	6.35961	4.97542	26.8132	0	8.22236	15.476	5.47831	11.3233	0	3.3099	9.8204	2.42435	7.42142
21.6541	0.0777709	0.151349	0.0395032	0.471356	ENSG00000142192	APP	protein_coding	351	13.3202	10.5996	28.4733	35.9027	19.3626	18.0383	7.29656	12.478	43.4174	3.36499	10.7803	12.233	7.38465	12.0833	10.5728	7.44811	21.2678	27.4079	13.9284	54.7831	36.2346	16.5553	41.3737	29.4612	53.3357	15.903
44.7972	0.0843938	0.156629	0.0395213	0.471356	ENSG00000177084	POLE	protein_coding	5426	12.7147	45.427	75.4159	20.5158	21.7829	42.7765	21.8897	28.7954	13.291	22.2089	32.9082	22.9369	17.4546	22.2586	26.1209	56.6056	82.9443	32.8894	68.0942	54.7831	24.9113	155.018	54.6133	16.5719	126.066	65.7325
2.08397	-0.0241975	0.1221	0.0394708	0.471356	ENSG00000259171	AL163636.2	protein_coding	NA	0	0	0	2.56448	0	1.03076	0	0	19.4935	0	2.26953	0	9.39865	11.4473	0	0	0	0	0	0	0	0	0	7.97907	0	0
102.66	-0.149018	0.218723	0.0396859	0.472801	ENSG00000089127	OAS1	protein_coding	4938	216.15	85.5541	33.8602	116.684	56.4743	92.253	68.5876	70.0688	175.442	104.988	135.037	150.619	163.805	207.323	99.5083	53.6264	53.1694	74.9148	68.0942	79.4355	52.0872	130.938	109.227	143.01	67.8818	60.4315
84.3644	-0.175451	0.213247	0.0398001	0.473643	ENSG00000104805	NUCB1	protein_coding	4924	110.194	72.6831	78.4941	57.7008	103.267	104.107	66.3987	130.539	156.834	104.988	121.42	90.2183	71.8325	131.644	92.6671	84.9084	48.9159	63.0381	58.8086	79.4355	36.2346	28.5956	76.1276	87.7698	92.1253	44.5285
86.6526	0.130827	0.198973	0.0398519	0.473741	ENSG00000181523	SGSH	protein_coding	6448	61.7571	31.0418	80.8027	89.7567	104.074	45.8688	21.8897	78.7074	63.797	55.8588	82.2706	50.4611	55.7206	27.9823	50.998	56.6056	91.4514	59.3837	148.569	127.827	163.056	180.604	148.945	57.6948	201.221	116.622
13.5691	-0.105716	0.178456	0.0402888	0.478413	ENSG00000111231	GPN3	protein_coding	51184	18.7693	16.6566	10.7737	8.97567	13.7152	7.7307	7.29656	16.3174	15.9492	34.9959	15.3193	21.4077	16.112	29.2542	10.5728	11.917	10.6339	9.13595	3.09519	16.4349	9.05865	0	4.96484	18.4132	7.27305	18.0234
22.9906	-0.0788335	0.152347	0.0403604	0.478741	ENSG00000112419	PHACTR2	protein_coding	9749	24.2185	6.05693	12.3128	8.97567	20.1694	24.7382	24.0786	24.956	85.9487	10.095	34.6104	18.3495	30.21	17.8069	36.0718	11.917	6.38033	23.7535	15.476	9.13052	13.588	7.52515	9.92969	7.3653	106.671	7.42142
29.0117	-0.105115	0.178604	0.0404926	0.479786	ENSG00000156735	BAG4	protein_coding	9530	31.484	9.84251	22.3169	8.97567	45.9862	22.6767	30.6455	17.2772	26.5821	38.3609	28.9365	43.58	67.1332	15.2631	32.9621	38.7302	14.8874	12.7903	7.73798	17.348	11.3233	39.1308	23.1693	15.3444	121.218	10.602
35.8766	-0.140872	0.208523	0.0405462	0.4799	ENSG00000083812	ZNF324	protein_coding	25799	31.484	23.4706	23.0865	38.4672	49.2133	34.5304	41.5904	46.0726	39.8731	38.3609	89.0792	39.7572	24.8393	52.1488	25.499	53.6264	14.8874	16.4447	20.1187	26.4785	54.3519	25.5855	26.4792	30.6887	41.214	25.4449
83.1127	0.13596	0.199049	0.0406769	0.480869	ENSG00000138593	SECISBP2L	protein_coding	9728	55.7025	74.9545	107.737	129.506	87.9386	70.0917	114.556	52.7916	38.101	68.6458	84.5401	74.9271	58.4059	55.3286	75.8751	28.3028	68.0569	78.5692	52.6182	51.1309	79.2632	162.543	117.501	90.8387	193.948	89.057
36.904	-0.131237	0.206364	0.0407164	0.480869	ENSG00000153250	RBMS1	protein_coding	5937	26.0349	15.8994	21.5474	20.5158	47.5998	21.646	33.5642	24.956	38.987	55.1858	39.7168	16.8204	49.0073	33.7059	39.1814	98.315	44.6623	41.1118	74.2846	21.9132	29.4406	13.5453	71.1628	31.9163	33.9409	14.8428
23.3981	-0.0995752	0.170348	0.0408772	0.482245	ENSG00000141480	ARRB2	protein_coding	409	14.5311	9.84251	10.7737	7.69344	12.1016	22.6767	7.29656	47.0325	40.7592	11.441	28.9365	20.6432	25.5106	56.6005	21.7675	43.199	17.0142	29.2351	17.0235	12.7827	22.6466	19.5654	41.3737	26.3923	26.6679	14.8428
78.7579	0.129139	0.192686	0.0411028	0.484382	ENSG00000162695	SLC30A7	protein_coding	148867	69.0227	90.0968	71.5681	69.2409	122.63	66.484	55.4538	111.342	36.3288	62.5888	48.795	76.4562	63.1052	61.0522	67.7901	26.8132	57.423	56.6429	55.7134	113.218	138.144	164.048	82.7474	33.1438	167.28	80.5754
34.1069	-0.0877533	0.15857	0.0412124	0.485147	ENSG00000179933	C14orf119	protein_coding	55017	70.2336	25.7419	16.1605	48.7251	19.3626	13.9153	18.2414	34.5545	57.5945	48.4559	27.2344	41.2863	24.168	89.6705	54.1077	40.2198	21.2678	15.5311	21.6663	41.0873	65.6752	3.01006	29.7891	12.2755	9.6974	37.1071
10.4244	-0.0604996	0.138271	0.0413001	0.485656	ENSG00000140543	DET1	protein_coding	55070	1.21092	11.3567	1.5391	14.1046	4.84065	4.63842	1.45931	0.959847	8.86069	22.2089	19.8584	14.5267	27.5246	3.1798	13.6824	4.46887	19.141	0.913595	9.28557	26.4785	15.8526	19.5654	14.8945	2.4551	4.8487	3.18061
112.082	-0.088508	0.161169	0.0413495	0.485712	ENSG00000170458	CD14	protein_coding	929	121.698	12.871	83.1113	60.2652	78.2573	96.8914	59.8318	107.503	225.948	46.4369	73.1924	37.4635	257.792	448.352	144.909	145.983	51.0427	149.83	38.6899	38.3482	61.1459	13.5453	117.501	260.24	24.2435	159.03
114.287	-0.103514	0.174254	0.0415467	0.487502	ENSG00000160593	JAML	protein_coding	120425	212.517	20.4421	86.9591	73.0876	91.1657	78.3377	50.3463	119.021	186.961	95.5657	98.7247	58.8713	158.434	494.141	123.764	144.493	104.212	165.361	80.4749	31.9568	33.9699	39.1308	102.607	149.147	50.9114	120.863
28.0807	-0.127926	0.201377	0.0416009	0.487586	ENSG00000163703	CRELD1	protein_coding	78987	38.1441	22.7135	25.3951	33.3382	32.271	22.6767	32.8345	29.7552	27.4681	37.0149	45.3907	42.8155	14.098	19.7148	65.3024	49.1575	12.7607	19.1855	30.9519	18.261	22.6466	3.01006	11.5846	22.7097	16.9705	33.9265
7.16992	0.0290714	0.123231	0.0416434	0.487586	ENSG00000188659	SAXO2	protein_coding	283726	2.42185	0	6.92595	0	33.0778	12.8845	3.64828	0	0	11.441	0	0.764562	0.671332	7.63153	6.8412	0	29.7749	1.82719	9.28557	16.4349	2.26466	12.0402	1.65495	12.8893	9.6974	4.24081
26.6274	-0.0685703	0.144509	0.0417364	0.487627	ENSG00000169429	CXCL8	protein_coding	3576	44.8042	2.27135	36.9384	5.12896	13.7152	37.6227	13.8635	23.0363	76.2019	8.74898	20.4258	2.29369	78.5459	85.8547	36.6937	23.8339	8.50711	35.6302	1.5476	10.9566	15.8526	0	11.5846	90.2249	4.8487	3.18061
65.233	0.121801	0.186675	0.0417185	0.487627	ENSG00000183354	KIAA2026	protein_coding	158358	69.6282	40.8843	123.128	108.99	59.7014	35.0458	64.9394	85.4263	31.8985	35.6689	72.0577	47.4028	46.3219	59.7803	85.8259	29.7924	80.8175	98.6683	64.999	58.4353	90.5865	88.7968	49.6484	63.8326	75.1549	28.6255
20.5206	-0.10568	0.17652	0.0418925	0.488926	ENSG00000064102	INTS13	protein_coding	55726	18.7693	14.3852	14.6214	21.7981	41.1456	19.5844	6.5669	14.3977	42.5313	15.479	41.9864	25.2305	28.196	38.1576	31.7183	5.95849	8.50711	21.9263	10.8332	17.348	11.3233	7.52515	4.96484	22.7097	26.6679	21.204
21.7379	0.0852043	0.156966	0.0419827	0.489297	ENSG00000159267	HLCS	protein_coding	3141	8.47647	15.8994	17.6996	44.8784	51.6337	14.946	13.1338	8.63862	12.405	15.479	19.8584	12.233	12.084	8.26749	23.0113	11.917	21.2678	59.3837	24.7615	14.6088	9.05865	31.6056	21.5143	25.1648	29.0922	38.1673
16.8341	-0.0626089	0.139983	0.0420142	0.489297	ENSG00000204389	HSPA1A	protein_coding	3303	47.8315	12.1139	1.5391	3.84672	19.3626	2.06152	5.10759	17.2772	20.3796	0	31.2061	12.9976	34.9093	53.4207	26.7429	44.6887	4.25356	10.9631	6.19038	16.4349	6.79399	4.51509	21.5143	16.5719	0	16.9632
37.9203	-0.138558	0.211974	0.0422277	0.489382	ENSG00000011590	ZBTB32	protein_coding	27033	50.8588	34.8273	30.782	28.2093	18.5558	40.1996	41.5904	29.7552	54.0502	102.296	29.5039	57.3421	46.3219	50.8769	34.206	26.8132	23.3946	31.0622	10.8332	38.3482	29.4406	76.7565	13.2396	36.8265	16.9705	32.8663
26.6442	-0.111261	0.183239	0.0422367	0.489382	ENSG00000125454	SLC25A19	protein_coding	60386	25.4294	20.4421	16.1605	25.6448	29.0439	15.4614	9.48553	22.0765	51.392	18.8439	41.419	29.8179	36.9233	39.4296	37.3156	35.7509	6.38033	24.6671	15.476	50.2179	31.7053	1.50503	13.2396	31.3025	16.9705	46.6489
38.6358	-0.156347	0.218245	0.0420987	0.489382	ENSG00000137078	SIT1	protein_coding	27240	46.0151	44.6699	31.5515	51.2896	37.1117	42.7765	35.0235	23.0363	53.1641	60.5698	39.1494	58.8713	34.2379	56.6005	41.0472	55.116	29.7749	31.9758	38.6899	49.3048	22.6466	13.5453	23.1693	17.1857	9.6974	58.3111
218.163	0.170148	0.181875	0.0421135	0.489382	ENSG00000141298	SSH2	protein_coding	85464	169.529	227.135	243.178	191.054	298.507	152.037	291.133	171.813	153.29	193.15	118.583	197.257	187.973	126.556	223.272	192.161	199.917	208.3	185.711	287.611	246.848	471.074	226.728	199.477	346.682	163.271
43.1421	-0.150045	0.20993	0.0422462	0.489382	ENSG00000177556	ATOX1	protein_coding	475	34.5113	44.6699	53.0989	51.2896	21.7829	34.5304	22.6193	19.1969	88.6069	20.8629	59.0078	42.8155	49.0073	73.1355	42.291	53.6264	38.282	53.9021	49.523	47.4787	43.0286	46.6559	34.7539	28.8474	36.3653	31.8061
83.1991	0.144354	0.205649	0.0423202	0.489718	ENSG00000100722	ZC3H14	protein_coding	79882	102.929	67.3833	56.9467	56.4185	130.698	98.9529	104.341	51.8317	63.797	74.7028	70.3555	79.5144	79.2172	77.5872	64.6804	28.3028	80.8175	126.99	94.4033	38.3482	83.7925	182.109	94.332	112.935	65.4575	76.3346
33.2582	-0.129526	0.201448	0.0424035	0.490162	ENSG00000167995	BEST1	protein_coding	7439	49.0424	19.685	20.0083	16.6691	36.3049	24.7382	17.5117	33.5946	55.8223	14.133	18.7236	22.9369	51.6926	64.868	48.5103	70.0122	34.0284	22.8399	38.6899	14.6088	36.2346	28.5956	26.4792	40.5091	26.6679	31.8061
21.9209	-0.12665	0.199449	0.0426179	0.492117	ENSG00000169019	COMMD8	protein_coding	54951	38.1441	14.3852	13.0823	21.7981	20.9762	27.8305	20.4304	28.7954	23.9239	32.3039	43.6885	32.8762	35.5806	33.7059	26.1209	14.8962	10.6339	24.6671	18.5711	22.8263	15.8526	1.50503	21.5143	18.4132	0	7.42142
86.9297	-0.111514	0.183255	0.0427272	0.492749	ENSG00000143337	TOR1AIP1	protein_coding	26092	90.2139	62.8406	39.247	78.2166	52.4404	61.3302	103.611	92.1453	267.593	104.315	77.1641	93.2765	87.9445	62.9601	197.151	20.8547	48.9159	55.7293	43.3327	118.697	36.2346	67.7264	67.8529	103.114	189.099	38.1673
5.65728	-0.0365895	0.125698	0.0427632	0.492749	ENSG00000175449	RFESD	protein_coding	317671	3.02731	0	2.30865	19.2336	8.06776	1.03076	2.18897	0.959847	14.1771	0	3.4043	0.764562	4.02799	17.1709	11.1947	23.8339	8.50711	2.74079	0	0.913052	2.26466	0	18.2044	3.06887	0	0
108.591	-0.173467	0.196963	0.0429777	0.493268	ENSG00000114503	NCBP2	protein_coding	22916	135.624	79.4972	114.663	123.095	76.6437	160.283	101.422	108.463	132.91	170.942	152.059	103.98	166.49	175.525	103.862	84.9084	61.6766	78.5692	129.998	88.566	88.3218	37.6258	91.0222	83.4734	41.214	132.525
290.112	0.161609	0.207012	0.0430399	0.493268	ENSG00000116731	PRDM2	protein_coding	7799	227.048	374.015	510.211	165.409	336.426	383.443	350.235	215.965	266.707	207.956	240.003	331.055	217.512	192.696	202.748	201.099	357.299	311.536	376.066	230.089	360.081	474.085	339.264	195.18	361.228	115.562
31.1986	0.0964441	0.165959	0.0431835	0.493268	ENSG00000136932	TRMO	protein_coding	51531	14.5311	31.0418	30.0124	30.7737	18.5558	22.6767	35.7531	39.3537	38.987	22.2089	7.94336	28.2888	13.4266	42.6094	13.0605	11.917	25.5213	24.6671	34.0471	45.6526	58.8812	48.161	19.8594	53.3984	60.6088	39.2275
6.53683	0.0386504	0.126854	0.0432159	0.493268	ENSG00000149115	TNKS1BP1	protein_coding	85456	10.8983	12.871	3.0782	2.56448	0.806776	1.54614	2.91862	8.63862	1.77214	1.346	0	1.52912	1.34266	0	3.73156	13.4066	0	3.65438	40.2375	1.8261	18.1173	1.50503	3.3099	1.22755	14.5461	19.0836
103.746	0.109756	0.1814	0.0431016	0.493268	ENSG00000156675	RAB11FIP1	protein_coding	80223	108.983	93.1253	83.8809	135.917	70.1895	29.892	78.8028	131.499	66.4552	62.5888	53.334	51.9902	148.364	24.1665	73.3874	77.4603	78.6908	91.3595	49.523	116.871	264.965	285.956	191.974	157.126	128.491	42.4081
2.88713	-0.0316768	0.123832	0.0428545	0.493268	ENSG00000170153	RNF150	protein_coding	57484	0	0	0	1.28224	6.45421	0	0.729656	0.959847	15.9492	1.346	2.26953	0	0	2.54384	9.32891	2.97924	2.12678	3.65438	3.09519	0.913052	4.52932	9.03018	1.65495	0.613775	2.42435	3.18061
55.007	-0.135233	0.209791	0.0431649	0.493268	ENSG00000176340	COX8A	protein_coding	1351	61.1517	31.7989	57.7162	66.6764	54.8608	98.9529	51.0759	40.3136	100.126	47.1099	53.9014	47.4028	59.7486	122.74	59.0831	108.742	19.141	58.4701	37.1423	36.5221	33.9699	6.02012	46.3385	59.5361	4.8487	66.7928
98.5549	0.097502	0.168359	0.0429897	0.493268	ENSG00000198315	ZKSCAN8	protein_coding	7745	96.2685	67.3833	126.206	157.715	74.2234	40.715	127.69	46.0726	62.9109	144.695	83.4053	59.6358	57.7346	21.6227	73.3874	29.7924	89.3247	59.3837	60.3562	165.262	210.614	221.239	213.488	131.962	70.3062	71.0336
165.231	-0.1705	0.215144	0.0429231	0.493268	ENSG00000254999	BRK1	protein_coding	55845	206.463	174.137	126.206	155.151	146.833	235.529	153.957	120.941	204.682	157.482	158.867	200.315	184.616	349.778	187.2	263.663	85.0711	158.966	171.783	141.523	135.88	31.6056	137.361	183.519	31.5166	192.957
3.58696	-0.0220739	0.121223	0.0433534	0.494077	ENSG00000110203	FOLR3	protein_coding	2352	0.605462	6.81405	0	2.56448	0	1.03076	0	0	23.0378	1.346	0	0	2.68533	39.4296	0.621927	0	0	3.65438	0	0	0	3.01006	6.61979	1.84132	0	0
343.519	0.138633	0.198483	0.0433775	0.494077	ENSG00000150347	ARID5B	protein_coding	84159	274.88	246.063	354.762	353.898	249.294	349.428	390.366	323.468	217.973	245.644	430.644	289.004	236.309	209.867	233.223	190.672	193.537	400.155	177.973	384.395	613.723	744.99	370.708	396.498	804.885	249.148
8.11843	0.0470596	0.130611	0.0435563	0.49538	ENSG00000140807	NKD1	protein_coding	85407	0.605462	3.02846	1.5391	6.4112	8.87453	3.09228	6.5669	5.75908	0.886069	4.71099	3.4043	10.7039	1.34266	1.27192	0	4.46887	4.25356	33.803	6.19038	6.39136	40.7639	6.02012	18.2044	4.9102	19.3948	8.48162
7.11473	0.0444799	0.129118	0.0435829	0.49538	ENSG00000171169	NAIF1	protein_coding	203245	3.02731	31.0418	2.30865	10.2579	7.26098	7.7307	5.83725	0	0.886069	3.36499	7.37598	0.764562	3.35666	3.81576	4.97542	2.97924	2.12678	3.65438	23.2139	4.56526	13.588	1.50503	8.27474	3.68265	14.5461	14.8428
146.477	0.0964132	0.165738	0.0437848	0.495605	ENSG00000006125	AP2B1	protein_coding	163	110.194	104.482	74.6463	203.876	92.7792	51.538	93.3959	105.583	87.7208	63.9348	136.739	96.3348	110.77	60.4163	120.032	62.5641	97.8318	112.372	142.379	203.611	181.173	645.658	213.488	189.656	303.044	144.188
198.742	-0.120006	0.187532	0.0437254	0.495605	ENSG00000107738	VSIR	protein_coding	64115	236.736	78.7401	130.823	87.1923	196.853	143.791	70.7766	288.914	377.465	181.036	196.315	92.512	281.96	478.242	278.001	186.203	121.226	253.98	182.616	115.958	99.6451	121.907	216.798	206.228	232.738	310.639
61.6693	-0.151538	0.203763	0.0437821	0.495605	ENSG00000163946	FAM208A	protein_coding	23272	62.9681	91.6111	40.0166	30.7737	62.9285	57.2072	89.018	29.7552	83.2905	76.0488	89.6465	74.9271	42.9653	96.0301	83.3382	71.5018	38.282	43.8526	66.5466	56.6092	56.6166	30.1006	77.7826	31.9163	41.214	78.455
21.635	-0.111032	0.18239	0.0437119	0.495605	ENSG00000196943	NOP9	protein_coding	161424	22.4021	15.1423	18.4692	15.3869	25.8168	21.1306	16.0524	14.3977	60.2527	18.1709	35.7451	16.8204	15.4406	26.7104	14.3043	40.2198	6.38033	20.0991	3.09519	15.5219	43.0286	19.5654	16.5495	12.2755	14.5461	34.9867
17.5379	0.0909479	0.161933	0.0439786	0.497282	ENSG00000119328	FAM206A	protein_coding	54942	13.3202	28.0133	30.782	24.3625	18.5558	19.0691	14.5931	9.59847	19.4935	10.095	3.4043	14.5267	13.4266	17.8069	19.9017	2.97924	34.0284	12.7903	10.8332	12.7827	6.79399	21.0704	16.5495	36.2127	29.0922	15.903
22.8313	0.0876704	0.159621	0.0440455	0.497522	ENSG00000219626	FAM228B	protein_coding	375190	21.1912	52.9981	28.4733	23.0803	24.2033	71.6378	36.4828	37.434	19.4935	16.825	11.915	16.8204	21.4826	19.0788	11.8166	16.3858	42.5356	15.5311	18.5711	17.348	9.05865	18.0604	16.5495	22.0959	2.42435	2.1204
31.7644	-0.148206	0.215664	0.0441216	0.497865	ENSG00000141741	MIEN1	protein_coding	84299	16.3475	34.0702	25.3951	28.2093	38.7252	37.6227	32.1049	25.9159	41.6452	39.0339	32.9082	40.5218	25.5106	41.3374	28.6086	78.95	17.0142	41.1118	17.0235	34.696	29.4406	4.51509	34.7539	33.7576	16.9705	29.6857
624.925	-0.166604	0.135791	0.0443131	0.498992	ENSG00000172757	CFL1	protein_coding	1072	602.435	498.94	667.199	618.039	551.835	768.947	586.643	508.719	844.424	551.858	676.321	590.242	635.752	911.968	644.317	950.379	363.679	613.022	470.469	533.222	518.608	772.08	508.069	646.305	436.383	778.189
10.1657	0.043473	0.128908	0.0442748	0.498992	ENSG00000256229	ZNF486	protein_coding	90649	6.05462	19.685	23.0865	23.0803	3.2271	3.60766	16.0524	0	0	8.74898	3.97168	5.35193	8.05599	1.90788	3.73156	5.95849	0	4.56798	6.19038	17.348	72.4692	7.52515	6.61979	7.97907	4.8487	4.24081
42.6811	0.114961	0.182829	0.0445281	0.499339	ENSG00000014164	ZC3H3	protein_coding	23144	30.2731	41.6414	40.0166	42.3139	43.5659	13.3999	40.8607	43.1931	30.1263	31.6309	43.6885	45.1091	22.154	19.0788	18.6578	20.8547	31.9017	48.4206	18.5711	52.957	106.439	99.332	46.3385	56.4673	82.4279	40.2877
136.534	0.125308	0.19335	0.0445732	0.499339	ENSG00000034677	RNF19A	protein_coding	25897	81.7374	98.4251	170.84	197.465	80.6776	71.6378	199.926	160.294	76.2019	144.695	80.001	144.502	83.2452	33.07	138.69	83.4188	80.8175	205.559	82.0225	168.915	163.056	332.612	170.46	155.899	237.586	108.141
44.3058	-0.101366	0.171935	0.04452	0.499339	ENSG00000110987	BCL7A	protein_coding	605	7.87101	34.0702	26.9342	35.9027	50.0201	17.0075	60.5614	22.0765	12.405	39.7069	75.462	73.3979	69.1472	24.8025	50.998	74.4811	65.9301	19.1855	20.1187	17.348	45.2932	49.666	41.3737	49.102	147.885	21.204
8.49616	0.0614484	0.138903	0.0444323	0.499339	ENSG00000165383	LRRC18	protein_coding	474354	7.87101	13.6281	14.6214	7.69344	8.06776	3.09228	11.6745	10.5583	3.54428	8.07598	10.2129	6.88106	4.69933	0	5.59734	1.48962	0	10.0495	9.28557	21.0002	13.588	24.0805	4.96484	6.13775	2.42435	11.6622
102.007	0.137162	0.202758	0.0444552	0.499339	ENSG00000185864	NPIPB4	protein_coding	440345	73.8664	78.7401	80.8027	124.377	115.369	75.7608	70.7766	99.824	69.1134	119.121	90.2139	60.4004	79.8885	27.9823	104.484	52.1368	142.494	158.052	49.523	151.567	163.056	207.694	77.7826	127.051	167.28	84.8162
80.2941	-0.131174	0.194454	0.0449081	0.501543	ENSG00000169413	RNASE6	protein_coding	6039	81.1319	59.0551	93.1155	80.7811	59.7014	73.1839	29.1862	110.382	91.2651	66.6268	141.846	71.8688	121.511	143.727	144.287	50.6471	23.3946	68.5196	94.4033	85.8269	40.7639	40.6358	81.0925	84.7009	113.944	36.0469
360.78	0.148904	0.202866	0.0448758	0.501543	ENSG00000173200	PARP15	protein_coding	165631	325.739	400.514	343.219	351.334	253.328	252.536	423.93	258.199	185.188	366.784	291.635	374.635	353.792	120.197	311.586	156.41	338.158	336.203	424.041	428.221	631.841	958.704	370.708	322.846	516.387	284.134
25.0967	-0.134067	0.203219	0.0448346	0.501543	ENSG00000185085	INTS5	protein_coding	80789	22.4021	16.6566	10.0041	42.3139	17.7491	9.27684	19.7007	22.0765	30.1263	34.3229	36.3125	35.1698	22.154	15.2631	10.5728	55.116	17.0142	11.8767	20.1187	25.5655	20.382	27.0905	59.5781	25.1648	24.2435	22.2643
49.5819	0.0810848	0.15303	0.0457358	0.503327	ENSG00000007516	BAIAP3	protein_coding	8938	35.7223	49.2125	28.4733	108.99	8.06776	63.9071	72.2359	39.3537	17.7214	53.8398	26.0996	35.1698	10.07	19.0788	64.0585	44.6887	53.1694	37.4574	52.6182	85.8269	88.3218	88.7968	62.888	41.1229	12.1218	90.1172
96.3314	0.135203	0.19506	0.0454947	0.503327	ENSG00000015676	NUDCD3	protein_coding	23386	87.1866	74.9545	96.1937	115.402	66.9624	111.837	78.8028	86.3862	52.2781	85.4708	110.072	58.8713	75.8605	74.4074	75.2532	61.0745	68.0569	59.3837	69.6418	88.566	88.3218	263.38	107.572	139.941	162.432	146.308
99.4057	0.150948	0.196095	0.0455735	0.503327	ENSG00000021776	AQR	protein_coding	9716	59.3353	146.123	88.4982	66.6764	104.881	94.8299	75.1546	111.342	68.2273	98.9307	85.1075	74.1625	98.6858	43.2453	57.2173	50.6471	87.1979	124.249	89.7605	94.0444	135.88	194.149	91.0222	64.4463	288.498	92.2376
89.6246	0.145821	0.203955	0.0457612	0.503327	ENSG00000023516	AKAP11	protein_coding	11215	64.179	77.983	59.2553	110.273	67.7692	47.4149	77.3435	82.5468	61.1387	65.2808	48.795	83.3372	59.7486	31.1621	64.0585	87.8877	78.6908	66.6925	64.999	156.132	183.438	197.159	97.6419	88.3836	256.981	51.9499
9.10702	-0.0146954	0.119611	0.0454723	0.503327	ENSG00000075213	SEMA3A	protein_coding	10371	0	1.51423	1.5391	5.12896	1.61355	0	0.729656	3.83939	2.65821	0	0	0	11.4126	0	44.1568	2.97924	4.25356	1.82719	6.19038	3.65221	29.4406	24.0805	4.96484	0.613775	19.3948	66.7928
129.749	0.0820906	0.154154	0.0456518	0.503327	ENSG00000099995	SF3A1	protein_coding	10291	78.7101	95.3966	114.663	156.433	63.7353	41.2304	69.3173	46.0726	69.1134	62.5888	130.498	29.0533	57.0632	17.1709	41.0472	132.576	34.0284	101.409	49.523	118.697	278.553	487.63	221.763	116.003	625.483	135.706
65.195	0.124424	0.188366	0.0456735	0.503327	ENSG00000101166	PRELID3B	protein_coding	51012	81.1319	59.8122	117.741	71.8054	68.5759	112.353	62.7504	99.824	23.0378	42.3989	73.7598	71.1042	67.8046	99.8458	73.3874	17.8755	55.2962	70.3468	64.999	102.262	47.5579	72.2414	36.4089	51.5571	2.42435	48.7693
97.7204	0.113914	0.178785	0.0455123	0.503327	ENSG00000114127	XRN1	protein_coding	54464	88.3975	126.438	53.8685	129.506	103.267	69.5763	59.1021	95.0248	134.682	43.0719	67.5186	58.8713	62.4339	71.8636	67.7901	25.3236	104.212	63.9517	68.0942	120.523	199.29	231.775	89.3672	83.4734	227.889	95.4182
117.152	-0.162381	0.212507	0.0456797	0.503327	ENSG00000135829	DHX9	protein_coding	1660	150.155	205.178	76.955	105.144	144.413	111.322	112.367	160.294	132.024	254.393	107.235	162.852	108.084	156.446	124.385	145.983	104.212	103.236	68.0942	83.0877	54.3519	103.847	51.3034	96.9764	38.7896	84.8162
16.6994	-0.112124	0.183742	0.0452389	0.503327	ENSG00000143256	PFDN2	protein_coding	5202	21.7966	10.5996	20.0083	11.5402	14.522	18.5537	17.5117	7.67877	33.6706	20.8629	23.8301	16.8204	24.8393	22.2586	15.5482	25.3236	27.6481	10.9631	18.5711	10.9566	6.79399	0	8.27474	13.503	2.42435	29.6857
51.7092	0.103599	0.173833	0.0453562	0.503327	ENSG00000151532	VTI1A	protein_coding	143187	49.0424	34.0702	32.3211	53.854	46.793	45.8688	41.5904	23.9962	54.9363	28.9389	65.2491	26.7597	41.6226	13.9911	24.8771	28.3028	44.6623	50.2477	46.4279	41.0873	135.88	121.907	34.7539	96.3626	116.369	44.5285
33.5786	-0.166859	0.190252	0.0452592	0.503327	ENSG00000156973	PDE6D	protein_coding	5147	44.1987	22.7135	35.3993	21.7981	25.8168	41.7458	26.2676	28.7954	41.6452	37.6879	62.4121	47.4028	41.6226	39.4296	34.206	25.3236	25.5213	37.4574	27.8567	23.7394	36.2346	37.6258	34.7539	29.4612	12.1218	31.8061
13.4889	0.0701817	0.144502	0.0453555	0.503327	ENSG00000162927	PUS10	protein_coding	150962	7.87101	27.2562	3.84775	14.1046	33.0778	17.5229	19.7007	11.5182	4.43034	10.095	14.1846	3.82281	9.39865	14.6271	10.5728	8.93773	2.12678	10.9631	27.8567	21.0002	20.382	10.5352	0	17.1857	16.9705	12.7224
12.3881	0.0349358	0.125394	0.0455353	0.503327	ENSG00000185630	PBX1	protein_coding	5087	32.0895	9.84251	1.5391	3.84672	20.1694	0	8.02621	17.2772	8.86069	0.672998	0	0	19.4686	0	0.621927	5.95849	6.38033	4.56798	0	10.0436	27.1759	6.02012	8.27474	3.06887	126.066	2.1204
95.2422	-0.146914	0.218552	0.04514	0.503327	ENSG00000188186	LAMTOR4	protein_coding	389541	107.167	108.268	124.667	64.112	108.108	114.93	99.9628	70.0688	116.961	109.026	73.1924	89.4537	85.2592	150.723	98.8864	268.132	106.339	95.9275	105.236	54.7831	31.7053	21.0704	71.1628	82.8596	21.8192	96.4784
22.8146	0.075593	0.148653	0.046334	0.507066	ENSG00000011258	MBTD1	protein_coding	54799	24.824	26.4991	21.5474	26.927	18.5558	14.946	51.8056	10.5583	12.405	26.9199	5.10645	9.17474	6.04199	9.53941	27.9867	17.8755	10.6339	42.939	10.8332	20.0871	11.3233	52.6761	14.8945	12.2755	65.4575	41.3479
99.5063	-0.164588	0.194491	0.046274	0.507066	ENSG00000041357	PSMA4	protein_coding	5685	149.549	129.467	95.4241	93.6035	97.6199	102.045	102.881	90.2256	164.809	98.2577	103.264	125.388	91.3012	231.49	131.849	95.3358	91.4514	77.6556	72.737	103.175	54.3519	19.5654	62.888	106.797	21.8192	74.2142
41.5357	0.116356	0.183473	0.0463278	0.507066	ENSG00000156502	SUPV3L1	protein_coding	6832	38.7496	50.7268	70.029	55.1363	38.7252	37.1073	13.1338	29.7552	23.0378	37.0149	14.1846	29.0533	49.0073	26.7104	29.2306	28.3028	44.6623	54.8157	37.1423	23.7394	43.0286	111.372	51.3034	27.6199	48.487	67.853
20.4873	0.0560045	0.134947	0.0462562	0.507066	ENSG00000166575	TMEM135	protein_coding	65084	29.0622	31.7989	6.1564	39.7494	6.45421	4.12304	29.9159	7.67877	26.5821	6.05698	9.64551	6.11649	15.4406	27.9823	4.97542	2.97924	8.50711	9.13595	20.1187	42.0004	15.8526	51.171	28.1341	36.8265	46.0627	20.1438
6.14627	0.0314613	0.123991	0.0462062	0.507066	ENSG00000213949	ITGA1	protein_coding	3672	3.63277	0	0	32.056	0.806776	0.51538	0.729656	0	2.65821	4.03799	0.567383	0.764562	0.671332	0.635961	0.621927	1.48962	29.7749	0.913595	21.6663	2.73916	13.588	3.01006	4.96484	1.84132	19.3948	12.7224
36.1684	-0.0825773	0.155114	0.0464661	0.50707	ENSG00000011422	PLAUR	protein_coding	5329	60.5462	3.02846	32.3211	17.9513	18.5558	29.3767	11.6745	26.8757	44.3034	16.152	20.9932	16.0558	100.029	115.109	33.5841	81.9292	23.3946	33.803	15.476	10.0436	11.3233	30.1006	47.9935	66.9014	14.5461	58.3111
23.0603	-0.0985999	0.16987	0.0464741	0.50707	ENSG00000204599	TRIM39	protein_coding	56658	30.8786	15.1423	27.7038	30.7737	20.1694	20.6152	13.8635	16.3174	23.0378	37.6879	35.1778	25.9951	40.9513	16.535	39.8033	29.7924	6.38033	9.13595	3.09519	33.7829	38.4993	10.5352	6.61979	20.2546	43.6383	3.18061
18.1879	0.090432	0.160115	0.0464624	0.50707	ENSG00000221829	FANCG	protein_coding	2189	19.9803	18.9279	26.9342	10.2579	13.7152	14.4306	21.8897	22.0765	6.20248	11.441	13.0498	6.88106	18.7973	19.0788	18.6578	7.44811	12.7607	39.2846	32.4995	14.6088	9.05865	21.0704	18.2044	14.1168	50.9114	10.602
10.5323	-0.108601	0.177453	0.0466038	0.507471	ENSG00000197903	HIST1H2BK	protein_coding	85236	11.5038	7.57116	9.23459	15.3869	7.26098	10.823	5.83725	11.5182	18.6074	8.07598	18.1563	14.5267	10.07	19.0788	14.3043	10.4274	0	9.13595	3.09519	6.39136	11.3233	15.0503	6.61979	11.6617	9.6974	8.48162
145.675	0.162746	0.163827	0.046604	0.507471	ENSG00000253719	ATXN7L3B	protein_coding	552889	114.432	123.41	162.375	162.844	197.66	151.522	137.175	166.053	137.341	99.6037	154.896	129.211	156.42	102.39	138.068	61.0745	125.48	178.151	129.998	123.262	142.674	204.684	180.389	192.725	201.221	114.502
496.368	0.156772	0.185716	0.0467939	0.50903	ENSG00000055163	CYFIP2	protein_coding	26999	426.245	582.222	477.89	512.896	413.876	499.403	445.09	428.092	287.086	502.057	376.175	399.866	343.722	346.599	412.96	552.65	340.284	465.934	475.112	659.224	677.134	1294.33	405.462	592.906	593.966	394.395
17.5019	0.0452978	0.129667	0.0468474	0.509103	ENSG00000119927	GPAM	protein_coding	57678	6.66008	10.5996	21.5474	11.5402	10.4881	10.823	2.91862	4.79923	23.9239	4.71099	2.26953	11.4684	2.014	8.90345	6.8412	13.4066	12.7607	7.30876	13.9284	115.045	63.4105	36.1207	28.1341	9.8204	14.5461	1.0602
56.4953	0.0815921	0.151564	0.0471304	0.51063	ENSG00000078070	MCCC1	protein_coding	56922	28.4567	120.381	40.7861	50.0073	24.2033	49.9918	67.1283	50.8719	10.6328	47.1099	35.1778	49.6965	35.5806	74.4074	26.1209	20.8547	21.2678	47.507	63.4514	64.8267	76.9985	85.7867	69.5078	46.0331	162.432	99.659
263.909	-0.168221	0.180034	0.0471282	0.51063	ENSG00000079246	XRCC5	protein_coding	7520	305.153	293.004	187.77	241.061	220.25	300.466	315.211	266.837	325.187	372.841	332.487	288.24	349.093	376.489	304.744	239.829	182.903	194.596	414.755	136.958	219.672	282.946	170.46	218.504	75.1549	247.027
53.3299	0.116344	0.184742	0.0472903	0.51063	ENSG00000163872	YEATS2	protein_coding	55689	29.6676	37.8558	93.1155	39.7494	44.3727	57.7225	39.4014	76.7877	19.4935	37.6879	31.7735	43.58	89.9585	20.9867	45.4007	16.3858	72.3104	75.8284	34.0471	71.2181	61.1459	87.2918	44.6836	41.7367	113.944	60.4315
82.4371	-0.16357	0.18678	0.0473099	0.51063	ENSG00000168439	STIP1	protein_coding	10963	105.956	86.3112	51.5598	64.112	66.9624	68.0301	86.829	84.4665	130.252	129.216	115.746	83.3372	93.3152	89.0345	104.484	41.7094	61.6766	97.7547	83.5701	56.6092	33.9699	66.2213	95.987	77.3356	104.247	64.6723
49.5874	0.113792	0.179834	0.0472554	0.51063	ENSG00000185946	RNPC3	protein_coding	55599	42.9878	26.4991	56.1771	33.3382	54.8608	68.0301	47.4276	50.8719	7.97462	31.6309	56.7383	36.699	27.5246	47.6971	27.3648	62.5641	59.5498	31.0622	92.8557	61.1745	65.6752	87.2918	67.8529	34.9852	60.6088	49.8295
102.742	-0.141803	0.194877	0.0472612	0.51063	ENSG00000196975	ANXA4	protein_coding	307	157.42	78.7401	57.7162	121.813	100.04	61.3302	178.036	63.3499	108.1	98.9307	153.193	204.903	106.742	223.222	98.8864	71.5018	42.5356	90.4459	63.4514	87.653	101.91	97.827	77.7826	87.156	65.4575	73.154
118.499	0.0266427	0.122615	0.0473161	0.51063	ENSG00000256618	MTRNR2L1	protein_coding	100462977	7.26555	11.3567	7.6955	284.657	11.2949	131.937	162.713	10.5583	15.9492	7.40298	11.3477	183.495	120.84	1.27192	7.46313	2.97924	635.907	340.771	30.9519	21.9132	527.666	21.0704	261.482	214.207	33.9409	14.8428
20.3749	-0.0871814	0.157118	0.0474554	0.511626	ENSG00000102393	GLA	protein_coding	2717	19.3748	12.1139	17.6996	12.8224	29.0439	17.0075	8.75587	5.75908	18.6074	18.8439	46.5254	27.5242	17.4546	30.5261	33.5841	19.3651	25.5213	10.0495	0	26.4785	40.7639	10.5352	19.8594	13.503	36.3653	11.6622
6.85598	0.0399575	0.127185	0.0477749	0.512902	ENSG00000113645	WWC1	protein_coding	23286	3.02731	0.757116	1.5391	14.1046	11.2949	7.21532	0.729656	1.91969	2.65821	4.03799	0.567383	1.52912	0.671332	0.635961	9.32891	2.97924	8.50711	1.82719	26.3091	16.4349	4.52932	13.5453	6.61979	4.9102	31.5166	1.0602
125.182	0.117335	0.183865	0.0478317	0.512902	ENSG00000141252	VPS53	protein_coding	55275	62.3626	105.996	76.955	183.36	61.315	62.8763	73.6952	120.941	99.2397	125.851	121.987	94.8057	71.8325	47.6971	50.3761	75.9707	99.9585	129.731	167.14	259.307	217.408	287.461	248.242	141.168	184.251	84.8162
96.9808	0.143377	0.19609	0.0478	0.512902	ENSG00000169246	NPIPB3	protein_coding	23117	69.6282	86.3112	88.4982	157.715	96.0063	33.4997	104.341	100.784	43.4174	89.5087	64.6817	42.0509	59.0772	43.8813	78.3628	134.066	142.494	105.977	75.8322	107.74	199.29	147.493	82.7474	90.8387	215.767	61.4917
13.3435	-0.0884227	0.159787	0.0478564	0.512902	ENSG00000172428	COPS9	protein_coding	150678	19.3748	13.6281	18.4692	10.2579	9.68131	12.3691	12.4041	4.79923	4.43034	16.825	11.915	14.5267	10.7413	33.07	20.5236	44.6887	17.0142	15.5311	9.28557	9.13052	4.52932	0	11.5846	14.7306	0	7.42142
12.4797	0.0651421	0.141102	0.0478345	0.512902	ENSG00000173442	EHBP1L1	protein_coding	254102	12.1092	21.9564	5.38685	6.4112	2.42033	8.24608	12.4041	5.75908	2.65821	5.38398	12.4824	6.88106	2.68533	5.08769	6.21927	22.3443	31.9017	12.7903	30.9519	22.8263	13.588	7.52515	16.5495	17.1857	7.27305	25.4449
38.9236	-0.100299	0.171581	0.047845	0.512902	ENSG00000278196	IGLV2-8	IG_V_gene	NA	46.6206	33.3131	50.7903	44.8784	11.2949	57.2072	30.6455	20.1568	114.303	37.6879	27.8018	105.51	28.8673	49.6049	48.5103	26.8132	48.9159	41.1118	15.476	31.0438	13.588	9.03018	29.7891	34.9852	0	54.0703
42.2662	0.0818858	0.15376	0.0480144	0.514089	ENSG00000152495	CAMK4	protein_coding	814	30.2731	24.9848	28.4733	34.6205	85.5182	27.3151	39.4014	74.868	74.4298	46.4369	9.07813	21.4077	12.084	9.53941	25.499	5.95849	76.564	32.8894	74.2846	25.5655	72.4692	45.1509	130.741	25.7785	24.2435	41.3479
15.4319	0.0791867	0.151626	0.0487592	0.514476	ENSG00000017483	SLC38A5	protein_coding	92745	9.08193	17.4137	15.391	25.6448	25.0101	20.6152	18.2414	4.79923	6.20248	7.40298	3.4043	4.58737	24.8393	8.26749	14.3043	11.917	29.7749	24.6671	10.8332	9.13052	29.4406	18.0604	18.2044	16.5719	24.2435	3.18061
21.3528	-0.0696288	0.143031	0.0484737	0.514476	ENSG00000027075	PRKCH	protein_coding	5583	7.26555	8.32828	11.5432	6.4112	16.1355	9.79222	13.1338	18.2371	46.0756	24.2279	13.6172	4.58737	17.4546	50.2409	14.3043	41.7094	61.6766	13.7039	13.9284	8.21747	6.79399	37.6258	46.3385	15.3444	31.5166	16.9632
28.0017	0.109327	0.176271	0.0487125	0.514476	ENSG00000088035	ALG6	protein_coding	29929	25.4294	22.7135	20.7778	25.6448	25.8168	29.892	18.9711	18.2371	41.6452	6.72998	9.07813	23.7014	17.4546	17.8069	26.7429	11.917	27.6481	27.4079	52.6182	32.8699	52.0872	43.6459	38.0638	19.6408	53.3357	38.1673
61.2663	-0.142762	0.204715	0.0487276	0.514476	ENSG00000101310	SEC23B	protein_coding	10483	93.8466	52.241	60.0249	62.8297	47.5998	37.1073	47.4276	35.5143	123.164	92.8737	32.3408	58.1067	66.4619	91.5783	88.3137	74.4811	21.2678	62.1245	24.7615	63.0006	31.7053	48.161	62.888	105.569	70.3062	39.2275
128.244	0.104078	0.172078	0.0486704	0.514476	ENSG00000108349	CASC3	protein_coding	22794	59.9408	75.7116	92.3459	188.489	75.8369	118.537	94.8553	98.8642	61.1387	67.9728	115.179	97.8639	77.8745	53.4207	79.6067	131.087	78.6908	121.508	86.6653	208.176	163.056	523.751	145.635	108.024	303.044	107.08
69.4052	0.151432	0.188472	0.0485962	0.514476	ENSG00000116266	STXBP3	protein_coding	6814	92.0303	65.8691	99.2719	71.8054	89.5521	68.0301	41.5904	62.39	68.2273	56.5318	49.3623	58.1067	51.0212	59.7803	57.2173	41.7094	104.212	73.0876	55.7134	63.0006	81.5278	82.7767	34.7539	61.3775	155.158	60.4315
62.2741	-0.155466	0.194864	0.0485787	0.514476	ENSG00000149483	TMEM138	protein_coding	51524	56.308	37.8558	46.173	66.6764	42.7591	54.1149	67.1283	50.8719	108.1	71.3378	79.4336	81.8081	55.7206	87.7626	54.1077	68.5226	55.2962	43.8526	75.8322	53.8701	126.821	51.171	51.3034	75.4943	21.8192	34.9867
10.5556	-0.0797984	0.151834	0.0483417	0.514476	ENSG00000150401	DCUN1D2	protein_coding	55208	4.8437	3.78558	10.7737	8.97567	4.84065	10.3076	8.75587	5.75908	19.4935	9.42197	23.8301	19.114	15.4406	15.899	16.792	0	8.50711	7.30876	6.19038	8.21747	0	22.5755	9.92969	15.9581	14.5461	3.18061
135.821	-0.0849864	0.156503	0.0486021	0.514476	ENSG00000158869	FCER1G	protein_coding	2207	306.364	25.7419	111.585	75.6521	165.389	99.4683	26.9973	93.1051	243.669	60.5698	76.0293	58.8713	208.784	592.715	148.019	259.194	99.9585	122.422	120.712	39.2612	49.8226	18.0604	97.6419	182.291	58.1844	190.836
55.5585	0.106149	0.17346	0.0484493	0.514476	ENSG00000163945	UVSSA	protein_coding	57654	44.8042	44.6699	43.0948	46.1606	54.054	31.4382	102.152	70.0688	19.4935	57.2048	32.9082	49.6965	34.9093	26.0744	60.9489	38.7302	121.226	58.4701	131.546	82.1747	31.7053	73.7465	34.7539	32.5301	84.8523	37.1071
17.2654	-0.120184	0.18736	0.0485249	0.514476	ENSG00000165661	QSOX2	protein_coding	169714	13.9256	14.3852	19.2387	11.5402	19.3626	12.3691	17.5117	11.5182	23.9239	24.2279	16.4541	9.17474	24.168	27.3463	13.0605	38.7302	10.6339	10.9631	30.9519	11.8697	9.05865	9.03018	11.5846	12.2755	16.9705	28.6255
19.1069	0.0428409	0.128396	0.0484545	0.514476	ENSG00000188312	CENPP	protein_coding	401541	10.2929	8.32828	3.0782	43.5961	12.9084	14.946	39.4014	2.87954	5.31641	34.9959	0.567383	9.9393	1.34266	9.53941	13.6824	2.97924	2.12678	5.48157	9.28557	22.8263	43.0286	19.5654	33.099	38.6678	14.5461	94.358
43.1456	-0.135409	0.194126	0.0481299	0.514476	ENSG00000198805	PNP	protein_coding	4860	30.8786	49.2125	43.8643	69.2409	37.9185	22.6767	26.9973	36.4742	40.7592	75.3758	39.7168	46.6383	49.6786	57.8724	77.119	40.2198	17.0142	46.5934	44.8803	49.3048	49.8226	18.0604	62.888	44.1918	24.2435	20.1438
17.7428	-0.0959164	0.165318	0.0485846	0.514476	ENSG00000211967	IGHV3-53	IG_V_gene	NA	7.87101	5.29981	10.0041	26.927	16.9423	21.646	13.1338	9.59847	22.1517	33.6499	20.9932	48.1674	13.4266	22.8946	16.1701	5.95849	12.7607	14.6175	7.73798	14.6088	13.588	36.1207	11.5846	12.8893	26.6679	15.903
22.0078	-0.0824128	0.152987	0.0487448	0.514476	ENSG00000241399	CD302	protein_coding	9936	30.2731	6.81405	10.7737	20.5158	12.1016	6.18456	13.8635	19.1969	35.4428	18.1709	28.9365	7.64562	42.2939	48.333	25.499	23.8339	0	27.4079	21.6663	18.261	22.6466	12.0402	16.5495	22.0959	50.9114	30.7459
36.9978	-0.140962	0.201786	0.0491082	0.516314	ENSG00000125877	ITPA	protein_coding	3704	30.2731	25.7419	33.0906	34.6205	33.0778	61.8456	29.1862	51.8317	42.5313	50.4749	43.6885	31.347	33.5666	64.868	40.4253	74.4811	53.1694	24.6671	29.4043	21.9132	24.9113	7.52515	41.3737	40.5091	19.3948	18.0234
2.40398	-0.0336774	0.124869	0.049123	0.516314	ENSG00000160307	S100B	protein_coding	6285	1.81639	0	1.5391	0	0	0	4.37793	0	0	12.114	5.10645	0.764562	9.39865	0	0	8.93773	4.25356	0	0	1.8261	2.26466	0	6.61979	0	2.42435	1.0602
12.2621	-0.0486855	0.131314	0.0490898	0.516314	ENSG00000166523	CLEC4E	protein_coding	26253	27.8513	0.757116	11.5432	3.84672	3.2271	12.8845	0	4.79923	31.8985	4.03799	22.1279	0.764562	20.14	66.1399	14.9263	20.8547	0	22.8399	3.09519	0	6.79399	0	1.65495	12.2755	7.27305	19.0836
78.6971	-0.159133	0.194069	0.048988	0.516314	ENSG00000213024	NUP62	protein_coding	23636	107.772	87.8255	53.0989	62.8297	69.3827	62.361	80.2621	93.1051	109.873	117.775	140.711	64.2232	95.3292	87.7626	72.1435	87.8877	85.0711	113.286	57.261	92.2182	63.4105	70.7364	57.9232	44.1918	31.5166	38.1673
26.98	-0.110001	0.179617	0.0495715	0.516438	ENSG00000106591	MRPL32	protein_coding	64983	32.0895	26.4991	25.3951	37.1849	26.6236	29.892	7.29656	31.6749	44.3034	28.2659	39.7168	22.9369	40.9513	27.9823	45.4007	41.7094	21.2678	21.9263	34.0471	22.8263	20.382	0	28.1341	22.7097	0	22.2643
50.6871	-0.11782	0.186822	0.0493665	0.516438	ENSG00000113269	RNF130	protein_coding	55819	69.6282	33.3131	55.4076	30.7737	52.4404	40.1996	17.5117	45.1128	125.822	39.0339	23.2627	22.9369	75.1892	109.385	75.2532	75.9707	29.7749	54.8157	35.5947	24.6524	52.0872	25.5855	23.1693	88.9973	31.5166	60.4315
6.15925	0.0428862	0.128436	0.0494395	0.516438	ENSG00000139899	CBLN3	protein_coding	643866	0	3.02846	3.0782	10.2579	5.64743	13.3999	2.18897	6.71893	0	0	2.26953	3.05825	1.34266	4.45173	2.48771	13.4066	8.50711	3.65438	7.73798	10.9566	11.3233	22.5755	1.65495	9.8204	7.27305	5.30101
12.4142	-0.0834971	0.153748	0.0494394	0.516438	ENSG00000163602	RYBP	protein_coding	23429	7.26555	3.02846	6.92595	3.84672	15.3287	4.12304	11.6745	13.4379	7.08855	9.42197	23.8301	16.8204	8.72732	17.8069	14.3043	25.3236	14.8874	12.7903	12.3808	7.30442	22.6466	10.5352	8.27474	11.6617	29.0922	4.24081
8.77173	-0.0731038	0.146873	0.0493507	0.516438	ENSG00000164051	CCDC51	protein_coding	79714	14.5311	4.5427	4.6173	3.84672	5.64743	1.03076	6.5669	12.478	23.9239	17.498	9.07813	12.233	2.014	12.7192	13.0605	13.4066	4.25356	7.30876	4.64279	7.30442	4.52932	0	13.2396	15.9581	7.27305	6.36121
65.0784	0.158908	0.160155	0.049591	0.516438	ENSG00000165632	TAF3	protein_coding	83860	54.4916	81.7685	80.8027	74.3699	65.3488	85.0377	72.9656	64.3097	43.4174	53.1668	66.9512	63.4586	64.4479	66.7759	66.5462	37.2405	104.212	63.9517	82.0225	73.9572	54.3519	60.2012	31.444	65.6739	38.7896	76.3346
7.42988	0.052071	0.13275	0.0492025	0.516438	ENSG00000172819	RARG	protein_coding	5916	7.26555	11.3567	5.38685	7.69344	15.3287	3.60766	3.64828	11.5182	0	3.36499	6.8086	6.11649	4.02799	3.1798	3.10964	4.46887	23.3946	8.22236	21.6663	5.47831	2.26466	18.0604	9.92969	0.613775	2.42435	4.24081
96.768	-0.136937	0.203571	0.0495779	0.516438	ENSG00000173113	TRMT112	protein_coding	51504	100.507	107.51	99.2719	117.966	98.4267	161.314	110.908	70.0688	109.873	111.045	99.2921	113.92	87.2732	152.631	111.325	226.423	44.6623	63.9517	63.4514	108.653	54.3519	13.5453	71.1628	84.0871	14.5461	119.803
98.8386	-0.159104	0.177739	0.0496092	0.516438	ENSG00000177963	RIC8A	protein_coding	60626	100.507	77.983	79.2636	66.6764	95.1995	85.0377	77.3435	70.0688	166.581	160.847	93.6182	116.213	110.098	129.736	98.2645	49.1575	114.846	93.1867	69.6418	132.393	90.5865	61.7062	129.086	82.8596	113.944	104.96
289.717	-0.164547	0.15066	0.0492404	0.516438	ENSG00000269404	SPIB	protein_coding	6689	323.922	361.902	245.486	284.657	232.351	322.112	295.511	183.331	347.339	286.697	372.203	411.334	265.176	309.713	366.937	356.02	295.622	234.794	164.045	306.785	384.993	233.28	258.172	259.013	133.339	297.917
9.48197	-0.0486411	0.131036	0.0496842	0.516725	ENSG00000175538	KCNE3	protein_coding	10008	20.5857	0	5.38685	1.28224	5.64743	4.12304	2.18897	1.91969	15.0632	0	20.9932	8.41018	24.8393	28.6182	7.46313	13.4066	2.12678	8.22236	17.0235	2.73916	2.26466	1.50503	14.8945	7.97907	26.6679	3.18061
28.3726	0.100429	0.168966	0.0497683	0.517106	ENSG00000124496	TRERF1	protein_coding	55809	20.5857	12.871	17.6996	32.056	37.1117	7.7307	11.6745	19.1969	15.0632	25.5739	22.6953	26.7597	10.07	5.08769	14.3043	19.3651	25.5213	33.803	32.4995	37.4351	58.8812	57.1911	62.888	33.1438	75.1549	23.3245
9.99433	-0.0751032	0.147207	0.0498409	0.517366	ENSG00000197362	ZNF786	protein_coding	136051	7.87101	12.1139	3.84775	3.84672	8.87453	7.21532	12.4041	5.75908	5.31641	20.1899	24.3975	8.41018	12.7553	14.6271	24.8771	2.97924	8.50711	7.30876	20.1187	7.30442	6.79399	4.51509	9.92969	3.68265	2.42435	13.7826
455.013	0.159898	0.152639	0.0498963	0.517448	ENSG00000185650	ZFP36L1	protein_coding	677	362.066	455.784	553.306	423.139	419.523	668.448	529.73	366.661	357.086	348.613	491.921	428.155	433.681	312.893	443.434	332.186	314.763	613.936	383.804	377.09	557.107	416.893	685.149	598.43	576.996	379.552
10.229	0.0570661	0.135555	0.0503232	0.51917	ENSG00000005100	DHX33	protein_coding	56919	10.2929	8.32828	6.1564	3.84672	9.68131	11.3384	4.37793	3.83939	2.65821	9.42197	5.10645	2.29369	4.69933	7.63153	4.97542	8.93773	23.3946	13.7039	6.19038	17.348	13.588	48.161	4.96484	1.84132	19.3948	13.7826
80.6876	0.108018	0.171845	0.0503681	0.51917	ENSG00000061987	MON2	protein_coding	23041	90.8193	84.0399	51.5598	53.854	56.4743	42.7765	75.8842	61.4302	63.797	41.0529	38.0147	63.4586	54.3779	52.1488	88.9356	35.7509	65.9301	114.199	95.9509	87.653	208.349	197.159	59.5781	49.102	181.826	83.756
58.4349	-0.127423	0.193749	0.0502824	0.51917	ENSG00000110442	COMMD9	protein_coding	29099	96.874	38.6129	37.7079	69.2409	69.3827	57.2072	62.7504	34.5545	93.9233	51.1479	93.0508	28.2888	98.6858	128.464	67.7901	74.4811	17.0142	67.6061	43.3327	31.0438	20.382	18.0604	44.6836	88.3836	14.5461	72.0938
8.9738	-0.0851074	0.15657	0.0501987	0.51917	ENSG00000115339	GALNT3	protein_coding	2591	3.63277	5.29981	13.8519	14.1046	19.3626	2.06152	5.10759	5.75908	9.74676	15.479	10.2129	16.0558	15.4406	3.1798	8.08505	17.8755	6.38033	8.22236	3.09519	4.56526	9.05865	16.5553	3.3099	4.9102	2.42435	9.54182
15.4389	-0.122825	0.190333	0.0503961	0.51917	ENSG00000122481	RWDD3	protein_coding	25950	13.3202	13.6281	22.3169	15.3869	19.3626	20.6152	12.4041	12.478	21.2657	14.133	26.0996	21.4077	24.168	17.8069	18.0359	23.8339	12.7607	18.2719	7.73798	19.1741	9.05865	0	11.5846	15.9581	0	10.602
54.4672	0.0870888	0.157137	0.0501494	0.51917	ENSG00000151292	CSNK1G3	protein_coding	1456	24.824	47.6983	71.5681	26.927	70.9963	46.3842	80.2621	80.6271	35.4428	9.42197	67.5186	58.8713	53.7066	39.4296	21.1455	29.7924	42.5356	41.1118	26.3091	71.2181	63.4105	173.078	46.3385	71.1979	31.5166	84.8162
92.7383	0.0919628	0.160295	0.0503634	0.51917	ENSG00000185591	SP1	protein_coding	6667	40.566	51.4839	72.3377	112.837	44.3727	56.1764	80.9918	55.6711	67.3412	45.0909	99.8594	47.4028	54.3779	36.2498	51.62	55.116	99.9585	51.1613	85.1177	175.306	317.053	267.895	115.846	68.7428	193.948	64.6723
119.387	0.133893	0.188553	0.0505293	0.51956	ENSG00000139668	WDFY2	protein_coding	115825	134.413	141.581	92.3459	107.708	109.722	93.2838	144.472	119.981	103.67	130.562	120.285	59.6358	87.2732	31.1621	123.764	49.1575	127.607	112.372	170.235	80.3486	135.88	291.976	177.079	76.1081	155.158	128.284
22.2261	0.077217	0.148866	0.0505268	0.51956	ENSG00000142528	ZNF473	protein_coding	25888	17.5584	28.7704	6.92595	15.3869	9.68131	10.3076	10.9448	51.8317	10.6328	10.768	15.3193	11.4684	17.4546	5.08769	22.3894	5.95849	61.6766	35.6302	13.9284	31.9568	18.1173	28.5956	47.9935	8.59285	53.3357	27.5653
71.9381	0.10754	0.174615	0.0506471	0.519789	ENSG00000138074	SLC5A6	protein_coding	8884	37.5387	58.2979	125.437	60.2652	41.9523	98.4376	53.9945	84.4665	38.987	48.4559	60.71	40.5218	90.6299	40.0655	57.2173	32.7717	36.1552	89.5323	52.6182	39.2612	101.91	156.523	64.543	81.632	208.494	69.9734
8.97298	0.0744039	0.1476	0.0506341	0.519789	ENSG00000182362	YBEY	protein_coding	54059	13.3202	6.81405	6.92595	16.6691	19.3626	11.8537	10.2152	6.71893	8.86069	1.346	5.67383	10.7039	8.72732	7.63153	2.48771	4.46887	0	7.30876	7.73798	16.4349	13.588	6.02012	8.27474	14.7306	12.1218	5.30101
196.211	0.131912	0.185555	0.0507094	0.519938	ENSG00000196187	TMEM63A	protein_coding	9725	97.4794	172.622	153.91	201.312	187.172	126.268	174.388	195.809	139.113	236.895	223.549	95.5702	121.511	64.232	149.263	89.3773	202.044	240.276	321.9	308.612	421.227	278.431	254.862	117.845	336.985	190.836
90.3492	-0.149563	0.203219	0.0509379	0.5213	ENSG00000108561	C1QBP	protein_coding	708	113.827	91.6111	110.815	84.6278	61.315	122.66	90.4773	111.342	128.48	115.083	100.994	98.6285	87.2732	156.446	90.1794	151.941	53.1694	86.7916	41.7851	62.0875	81.5278	13.5453	71.1628	97.5902	21.8192	103.9
31.1469	0.0912966	0.161543	0.0509262	0.5213	ENSG00000188167	TMPPE	protein_coding	643853	20.5857	39.37	26.1647	47.4429	13.7152	20.6152	33.5642	11.5182	12.405	19.5169	9.07813	37.4635	49.0073	10.1754	20.5236	8.93773	25.5213	31.0622	24.7615	43.8265	33.9699	76.7565	67.8529	43.578	31.5166	50.8897
73.7081	-0.146411	0.188076	0.0510455	0.52191	ENSG00000141968	VAV1	protein_coding	7409	76.8937	100.696	60.7944	50.0073	80.6776	61.3302	58.3725	64.3097	105.442	90.1817	104.398	85.6309	124.868	104.298	70.2778	47.6679	59.5498	75.8284	103.689	42.9134	70.2045	43.6459	34.7539	61.9912	26.6679	111.321
24.2859	0.0940919	0.162196	0.0511886	0.522393	ENSG00000172888	ZNF621	protein_coding	285268	23.0076	19.685	14.6214	48.7251	28.2372	15.9768	13.8635	47.9923	5.31641	14.806	24.3975	16.0558	16.7833	9.53941	14.9263	17.8755	10.6339	20.0991	10.8332	24.6524	47.5579	52.6761	66.1979	12.8893	33.9409	20.1438
18.456	-0.0937467	0.163074	0.051182	0.522393	ENSG00000204344	STK19	protein_coding	8859	13.9256	21.9564	6.92595	20.5158	8.87453	24.7382	15.3228	11.5182	16.8353	24.9009	35.1778	17.5849	25.5106	26.7104	14.3043	32.7717	17.0142	27.4079	13.9284	21.9132	4.52932	18.0604	18.2044	1.22755	31.5166	8.48162
48.0243	0.0866165	0.156659	0.0514242	0.5227	ENSG00000055208	TAB2	protein_coding	23118	39.9605	28.0133	46.173	34.6205	56.4743	36.0766	79.5325	33.5946	54.9363	15.479	11.3477	55.813	26.8533	26.0744	32.9621	23.8339	29.7749	42.0254	27.8567	14.6088	33.9699	135.453	81.0925	49.7158	128.491	103.9
295.382	0.14356	0.192525	0.0515068	0.5227	ENSG00000082512	TRAF5	protein_coding	7188	168.318	308.903	217.013	421.857	203.308	270.574	315.211	189.09	179.872	250.355	194.045	271.419	288.673	94.1222	293.55	208.547	342.411	198.25	445.707	436.439	591.077	576.427	264.792	257.172	460.627	232.184
27.8752	0.0582418	0.1362	0.0512931	0.5227	ENSG00000104447	TRPS1	protein_coding	7227	8.47647	8.32828	23.0865	28.2093	11.2949	21.646	32.8345	54.7113	1.77214	14.133	17.5889	23.7014	23.4966	10.8113	23.0113	4.46887	17.0142	36.5438	34.0471	42.9134	24.9113	72.2414	71.1628	25.1648	92.1253	1.0602
79.8581	0.13752	0.187626	0.0514998	0.5227	ENSG00000165406	2024-03-08	protein_coding	220972	49.6479	122.653	70.7986	79.4988	45.9862	56.1764	70.7766	68.1491	54.0502	51.1479	60.1426	69.5751	54.3779	38.1576	59.705	67.033	65.9301	66.6925	126.903	56.6092	240.054	124.918	86.0573	66.2877	162.432	62.5519
17.4493	0.0891054	0.159825	0.051366	0.5227	ENSG00000167595	PROSER3	protein_coding	148137	15.1366	28.7704	16.1605	19.2336	11.2949	23.7075	32.8345	18.2371	14.1771	5.38398	11.915	9.17474	16.7833	1.90788	16.1701	23.8339	6.38033	21.9263	13.9284	18.261	20.382	27.0905	23.1693	19.6408	33.9409	4.24081
37.1606	-0.110563	0.180275	0.0514058	0.5227	ENSG00000169020	ATP5ME	protein_coding	521	49.0424	29.5275	51.5598	28.2093	33.0778	46.8996	33.5642	25.9159	45.1895	41.7259	32.3408	47.4028	31.5526	66.1399	31.0964	107.253	42.5356	41.1118	38.6899	21.0002	22.6466	0	23.1693	38.054	2.42435	36.0469
15.2893	0.0883441	0.158682	0.0515725	0.52288	ENSG00000149582	TMEM25	protein_coding	84866	17.5584	7.57116	10.7737	19.2336	12.1016	26.7998	16.0524	9.59847	15.0632	12.114	5.67383	19.114	10.07	8.26749	6.8412	7.44811	19.141	28.3215	9.28557	22.8263	29.4406	28.5956	11.5846	8.59285	29.0922	6.36121
143.916	-0.136936	0.195055	0.0518048	0.524259	ENSG00000121691	CAT	protein_coding	847	210.701	149.152	141.597	110.273	167.003	123.176	117.475	181.411	263.162	137.292	125.392	188.847	171.861	300.809	217.053	119.17	131.86	121.508	55.7134	120.523	52.0872	19.5654	81.0925	181.677	84.8523	168.572
26.4666	-0.115651	0.179852	0.0517962	0.524259	ENSG00000181991	MRPS11	protein_coding	64963	24.2185	33.3131	19.2387	20.5158	37.1117	19.5844	19.7007	22.0765	42.5313	59.8968	26.667	27.5242	13.4266	44.5173	37.3156	22.3443	29.7749	14.6175	23.2139	16.4349	27.1759	6.02012	23.1693	26.3923	12.1218	39.2275
59.3055	-0.116112	0.183241	0.0519389	0.525128	ENSG00000134001	EIF2S1	protein_coding	1965	94.4521	56.0266	80.0332	85.91	70.9963	70.607	41.5904	18.2371	111.645	58.5508	144.115	50.4611	109.427	74.4074	72.1435	25.3236	14.8874	52.0749	24.7615	54.7831	27.1759	51.171	49.6484	39.8954	16.9705	46.6489
122.675	-0.162072	0.181909	0.0520043	0.525301	ENSG00000184787	UBE2G2	protein_coding	7327	129.569	102.968	116.972	103.861	181.525	119.053	129.879	136.298	170.125	193.823	161.137	191.905	149.707	118.289	121.276	92.3566	102.085	95.9275	83.5701	98.6096	54.3519	115.887	66.1979	132.575	50.9114	170.693
297.134	0.109416	0.175937	0.0521352	0.526135	ENSG00000148700	ADD3	protein_coding	120	306.364	311.175	213.935	302.608	219.443	225.221	337.101	258.199	191.391	271.218	226.953	244.66	223.554	142.455	361.34	71.5018	193.537	249.412	126.903	473.874	500.49	903.018	339.264	333.893	467.9	230.064
56.9128	0.145899	0.184007	0.0521946	0.526248	ENSG00000138802	SEC24B	protein_coding	10427	36.9332	62.8406	40.7861	60.2652	60.5082	37.6227	56.1835	57.5908	38.101	26.9199	39.1494	51.2256	63.7766	36.8857	32.9621	53.6264	63.8033	43.8526	61.9038	94.0444	106.439	72.2414	100.952	53.3984	96.974	30.7459
18.4449	0.0552679	0.134211	0.0524395	0.526702	ENSG00000068024	HDAC4	protein_coding	9759	5.44916	16.6566	10.0041	6.4112	22.5897	7.7307	14.5931	57.5908	16.8353	10.095	3.4043	1.52912	4.02799	10.8113	21.7675	10.4274	12.7607	41.1118	4.64279	11.8697	58.8812	22.5755	19.8594	17.7995	43.6383	26.5051
147.248	-0.146904	0.189871	0.0524354	0.526702	ENSG00000070190	DAPP1	protein_coding	27071	206.463	171.865	159.297	167.973	100.847	111.322	145.931	135.338	99.2397	288.716	180.995	145.267	228.924	183.157	241.93	107.253	114.846	117.854	74.2846	148.827	97.3805	168.563	94.332	98.204	50.9114	188.716
183.374	-0.117311	0.186016	0.0523438	0.526702	ENSG00000113732	ATP6V0E1	protein_coding	8992	271.853	155.209	173.149	219.263	182.331	250.475	170.739	146.857	222.403	193.15	211.634	245.424	156.42	364.406	194.041	393.26	138.241	160.793	116.07	168.002	70.2045	7.52515	134.051	148.533	26.6679	247.027
154.392	0.106012	0.171766	0.0524816	0.526702	ENSG00000145012	LPP	protein_coding	4026	137.44	175.651	185.461	182.078	156.515	53.0841	97.7739	55.6711	104.556	117.102	154.328	121.565	129.567	44.5173	123.142	61.0745	112.719	171.756	219.759	178.958	335.17	368.732	165.495	190.27	293.346	78.455
89.425	-0.135129	0.199507	0.0524238	0.526702	ENSG00000167468	GPX4	protein_coding	2879	98.6903	84.797	96.1937	70.5232	68.5759	151.006	98.5035	54.7113	118.733	86.8168	107.235	92.512	81.2312	150.723	124.385	177.265	63.8033	83.1372	63.4514	95.8705	72.4692	4.51509	51.3034	108.638	9.6974	110.261
23.2945	-0.11315	0.179711	0.0525843	0.527247	ENSG00000126522	ASL	protein_coding	435	15.1366	18.1708	26.1647	26.927	17.7491	24.2229	19.7007	34.5545	53.1641	16.152	28.9365	23.7014	12.084	43.2453	14.9263	53.6264	21.2678	17.3583	20.1187	21.9132	18.1173	4.51509	18.2044	20.2546	12.1218	23.3245
104.189	0.0897015	0.157274	0.0527173	0.527609	ENSG00000119414	PPP6C	protein_coding	5537	95.663	97.668	103.889	101.297	77.4505	63.3917	106.53	117.101	48.7338	33.6499	121.42	68.046	83.2452	118.925	97.0206	52.1368	19.141	97.7547	57.261	134.219	224.202	261.875	104.262	167.561	143.037	113.442
41.1676	-0.149741	0.196613	0.0527135	0.527609	ENSG00000144579	CTDSP1	protein_coding	58190	38.1441	34.8273	32.3211	37.1849	33.0778	56.1764	22.6193	32.6348	64.683	41.0529	43.6885	33.6407	45.6506	50.2409	40.4253	87.8877	63.8033	33.803	37.1423	28.3046	31.7053	25.5855	16.5495	47.2607	31.5166	60.4315
17.8539	0.069249	0.143942	0.0529679	0.528999	ENSG00000103249	CLCN7	protein_coding	1186	6.66008	9.84251	3.84775	14.1046	7.26098	3.60766	20.4304	5.75908	13.291	10.768	2.83692	3.05825	13.4266	0.635961	8.70698	20.8547	17.0142	14.6175	21.6663	24.6524	40.7639	69.2314	29.7891	12.8893	80.0036	8.48162
7.20576	0.0299438	0.123267	0.0529549	0.528999	ENSG00000139364	TMEM132B	protein_coding	114795	0.605462	0.757116	2.30865	6.4112	0	0.51538	5.83725	12.478	2.65821	1.346	1.13477	1.52912	0.671332	1.27192	1.24385	1.48962	4.25356	0.913595	23.2139	0.913052	36.2346	49.666	9.92969	0	14.5461	7.42142
51.8782	-0.0598959	0.136847	0.0530019	0.528999	ENSG00000179144	GIMAP7	protein_coding	168537	61.1517	18.1708	16.9301	41.0317	70.9963	14.946	27.7269	31.6749	108.986	90.8547	61.2774	37.4635	44.9793	118.289	57.2173	84.9084	65.9301	63.0381	88.2129	11.8697	15.8526	0	59.5781	17.7995	0	139.947
54.8485	0.10616	0.173909	0.0531618	0.529951	ENSG00000198718	TOGARAM1	protein_coding	23116	58.1244	51.4839	61.564	73.0876	40.3388	70.607	56.1835	90.2256	57.5945	51.1479	14.1846	39.7572	40.2799	40.0655	36.6937	47.6679	53.1694	60.2973	12.3808	62.0875	45.2932	144.483	36.4089	65.0601	94.5497	23.3245
42.7164	0.105249	0.173196	0.0531946	0.529951	ENSG00000213020	ZNF611	protein_coding	81856	33.9059	34.8273	47.7121	48.7251	37.1117	18.5537	36.4828	23.0363	22.1517	45.7639	28.9365	39.7572	42.9653	8.26749	23.0113	28.3028	51.0427	38.371	51.0706	56.6092	56.6166	100.837	76.1276	71.1979	77.5792	11.6622
79.8958	-0.140317	0.197933	0.0532748	0.530264	ENSG00000266094	RASSF5	protein_coding	83593	98.0849	77.2258	67.7204	37.1849	113.755	94.3145	98.5035	61.4302	193.163	111.718	64.6817	49.6965	89.2872	106.841	85.204	114.701	51.0427	103.236	49.523	55.6962	31.7053	36.1207	104.262	91.4524	38.7896	51.9499
71.1383	-0.15392	0.194461	0.0534646	0.530484	ENSG00000121022	COPS5	protein_coding	10987	112.011	58.2979	70.7986	97.4502	62.1217	78.3377	93.3959	66.2294	78.8601	66.6268	85.6749	106.274	111.441	106.205	90.1794	78.95	53.1694	76.742	57.261	69.3919	47.5579	18.0604	46.3385	76.1081	14.5461	27.5653
204.178	-0.162522	0.184543	0.0533509	0.530484	ENSG00000175463	TBC1D10C	protein_coding	374403	161.658	208.207	160.836	153.869	223.477	118.537	264.135	240.921	209.112	235.549	268.94	256.893	273.232	122.74	235.088	348.572	172.269	203.732	236.782	249.263	174.379	159.533	178.734	212.98	55.7601	183.415
6.71096	-0.0683392	0.142977	0.0534482	0.530484	ENSG00000178695	KCTD12	protein_coding	115207	11.5038	2.27135	3.0782	8.97567	6.45421	5.66918	3.64828	1.91969	8.86069	2.69199	3.97168	8.41018	8.72732	18.4429	4.97542	25.3236	10.6339	2.74079	3.09519	9.13052	4.52932	4.51509	3.3099	7.3653	0	4.24081
68.3185	0.0529846	0.13275	0.0534917	0.530484	ENSG00000234444	ZNF736	protein_coding	728927	24.824	65.8691	87.7286	114.119	27.4304	17.0075	43.7793	49.912	18.6074	14.133	110.64	42.8155	18.7973	17.8069	36.6937	22.3443	59.5498	39.2846	20.1187	165.262	147.203	328.097	61.2331	47.8744	169.705	25.4449
12.3042	-0.0747333	0.147802	0.0536029	0.530852	ENSG00000006756	ARSD	protein_coding	414	10.8983	4.5427	7.6955	15.3869	7.26098	3.60766	7.29656	5.75908	8.86069	15.479	10.7803	9.9393	20.14	10.1754	11.8166	49.1575	6.38033	11.8767	3.09519	1.8261	4.52932	33.1107	21.5143	12.2755	0	26.5051
189.84	-0.114468	0.183872	0.0536264	0.530852	ENSG00000124172	ATP5F1E	protein_coding	514	245.818	185.493	229.326	214.134	189.592	297.374	166.362	152.616	124.936	158.155	158.867	246.189	148.364	429.909	175.383	592.869	155.255	200.077	131.546	146.088	108.704	31.6056	130.741	177.381	9.6974	129.345
175.596	0.1162	0.179106	0.0539204	0.53269	ENSG00000076108	BAZ2A	protein_coding	11176	104.14	127.196	192.387	198.747	100.847	124.722	197.737	194.849	114.303	121.14	149.789	224.781	99.3572	57.2365	132.47	90.8669	159.508	202.818	182.616	192.654	471.05	272.41	218.453	189.656	392.745	53.0101
234.766	-0.128838	0.193508	0.0539217	0.53269	ENSG00000116741	RGS2	protein_coding	5997	428.667	248.334	328.598	115.402	158.128	269.028	230.571	216.925	291.517	117.775	183.265	307.354	462.548	717.364	210.211	262.173	106.339	308.795	112.974	77.6094	72.4692	88.7968	114.191	443.145	38.7896	192.957
10.6902	0.0487867	0.131296	0.0539588	0.53269	ENSG00000137449	CPEB2	protein_coding	132864	1.21092	3.02846	8.46504	3.84672	4.84065	31.9536	3.64828	14.3977	11.5189	8.07598	2.83692	12.9976	2.014	2.54384	1.86578	5.95849	8.50711	4.56798	3.09519	12.7827	13.588	10.5352	8.27474	22.0959	50.9114	24.3847
11.3288	-0.0813122	0.152482	0.0540151	0.532763	ENSG00000130560	UBAC1	protein_coding	10422	6.05462	4.5427	8.46504	19.2336	12.1016	15.9768	5.10759	8.63862	23.0378	16.825	5.10645	11.4684	18.126	24.8025	8.70698	17.8755	8.50711	21.9263	6.19038	4.56526	4.52932	6.02012	21.5143	6.13775	4.8487	4.24081
18.8822	0.0568239	0.135072	0.0540852	0.532972	ENSG00000196935	SRGAP1	protein_coding	57522	9.08193	15.1423	14.6214	7.69344	14.522	12.3691	6.5669	66.2294	7.97462	16.152	5.67383	11.4684	8.05599	12.0833	11.8166	8.93773	38.282	4.56798	27.8567	41.0873	18.1173	7.52515	87.7123	10.4342	12.1218	14.8428
88.4448	0.124045	0.180786	0.0542546	0.534157	ENSG00000111615	KRR1	protein_coding	11103	89.0029	98.4251	159.297	67.9587	75.0302	140.183	126.96	111.342	89.4929	58.5508	145.817	70.3397	85.9305	90.9424	78.3628	10.4274	55.2962	97.7547	91.3081	116.871	45.2932	75.2515	44.6836	103.728	38.7896	132.525
19.9608	-0.0927443	0.160948	0.0543628	0.534739	ENSG00000138413	IDH1	protein_coding	3417	19.9803	18.9279	8.46504	30.7737	13.7152	7.21532	14.5931	16.3174	34.5567	23.5549	13.6172	15.2912	29.5386	34.9778	23.0113	29.7924	10.6339	10.0495	51.0706	14.6088	6.79399	15.0503	26.4792	21.4821	24.2435	4.24081
370.813	0.155233	0.163885	0.0547571	0.534753	ENSG00000029363	BCLAF1	protein_coding	9774	372.359	525.439	441.721	219.263	480.032	393.75	563.294	457.847	304.808	312.944	270.642	431.977	401.457	220.042	403.009	226.423	438.116	514.354	324.995	335.09	394.051	361.207	243.277	385.451	290.922	328.663
22.2914	0.0816114	0.152199	0.0546156	0.534753	ENSG00000104142	VPS18	protein_coding	57617	6.05462	21.9564	13.0823	35.9027	26.6236	7.21532	23.349	40.3136	4.43034	4.71099	11.915	32.1116	14.098	6.99557	20.5236	16.3858	14.8874	31.9758	15.476	33.7829	40.7639	28.5956	33.099	26.3923	50.9114	18.0234
16.6513	0.068936	0.142903	0.0544971	0.534753	ENSG00000142082	SIRT3	protein_coding	23410	14.5311	21.1993	5.38685	29.4915	8.87453	9.27684	10.9448	9.59847	7.08855	12.787	19.291	12.233	6.04199	10.1754	19.2797	7.44811	55.2962	17.3583	23.2139	13.6958	11.3233	9.03018	16.5495	55.8535	12.1218	14.8428
42.684	0.130282	0.185198	0.054534	0.534753	ENSG00000142784	WDTC1	protein_coding	23038	30.2731	40.8843	46.173	71.8054	45.9862	27.8305	23.349	26.8757	14.1771	26.2469	36.3125	21.4077	56.3919	17.1709	19.2797	37.2405	57.423	33.803	37.1423	35.609	79.2632	75.2515	57.9232	24.551	126.066	41.3479
7.67206	-0.0638157	0.139253	0.0547388	0.534753	ENSG00000162377	COA7	protein_coding	65260	8.47647	5.29981	3.84775	2.56448	3.2271	7.21532	0.729656	8.63862	15.9492	8.07598	6.8086	14.5267	8.05599	22.8946	8.70698	2.97924	4.25356	1.82719	3.09519	5.47831	13.588	19.5654	8.27474	7.3653	4.8487	3.18061
38.2293	-0.126164	0.18753	0.0547173	0.534753	ENSG00000171603	CLSTN1	protein_coding	22883	22.4021	37.0987	40.7861	35.9027	56.4743	31.9536	45.9683	50.8719	63.797	45.7639	38.5821	34.4053	28.196	67.4118	34.206	83.4188	25.5213	52.0749	38.6899	30.1307	20.382	21.0704	31.444	23.9372	4.8487	28.6255
12.2325	-0.0934921	0.161896	0.0546829	0.534753	ENSG00000175550	DRAP1	protein_coding	10589	5.44916	12.871	16.9301	10.2579	4.84065	14.4306	5.83725	17.2772	22.1517	19.5169	21.5606	14.5267	7.38465	17.1709	13.6824	16.3858	14.8874	10.0495	12.3808	10.0436	6.79399	4.51509	8.27474	6.13775	2.42435	22.2643
84.1178	0.0978492	0.16428	0.0546843	0.534753	ENSG00000203710	CR1	protein_coding	1378	63.5735	43.1556	75.4159	112.837	36.3049	27.3151	59.1021	111.342	37.2149	49.8019	80.001	67.2814	63.1052	26.7104	54.1077	40.2198	51.0427	90.4459	92.8557	70.305	167.585	171.573	49.6484	103.114	336.985	106.02
105.248	-0.126883	0.191017	0.054855	0.534768	ENSG00000105058	FAM32A	protein_coding	26017	175.584	123.41	87.7286	119.248	117.789	119.053	106.53	54.7113	200.252	102.969	100.994	130.74	136.952	198.42	113.191	132.576	53.1694	105.063	95.9509	96.7835	43.0286	15.0503	125.776	106.797	12.1218	62.5519
165.677	0.101062	0.166644	0.0548568	0.534768	ENSG00000115020	PIKFYVE	protein_coding	200576	113.827	128.71	139.288	238.496	100.847	93.7991	122.582	147.816	86.8347	106.334	149.789	122.33	133.595	78.2232	106.35	116.191	110.592	153.484	80.4749	293.09	278.553	623.083	163.84	163.878	361.228	94.358
2.35918	-0.0164338	0.119976	0.0550843	0.534958	ENSG00000102359	SRPX2	protein_coding	27286	0	1.51423	0	1.28224	0.806776	0	0	0	0	0.672998	6.8086	0	0.671332	0	12.4385	1.48962	0	0	1.5476	5.47831	0	4.51509	18.2044	0	4.8487	1.0602
33.194	0.098594	0.165454	0.0551219	0.534958	ENSG00000119537	KDSR	protein_coding	2531	16.3475	33.3131	43.8643	46.1606	36.3049	24.2229	51.0759	44.1529	35.4428	14.806	13.6172	39.7572	36.9233	19.0788	21.7675	14.8962	27.6481	50.2477	7.73798	25.5655	27.1759	28.5956	41.3737	68.129	63.0331	31.8061
34.3048	0.120916	0.181624	0.0550227	0.534958	ENSG00000145996	CDKAL1	protein_coding	54901	35.7223	24.9848	40.0166	30.7737	34.6914	29.892	28.4566	20.1568	36.3288	24.9009	23.8301	32.1116	32.2239	19.7148	19.2797	16.3858	27.6481	32.8894	20.1187	53.8701	56.6166	76.7565	52.9583	42.9642	60.6088	18.0234
47.0071	0.0826423	0.151	0.0550883	0.534958	ENSG00000188321	ZNF559	protein_coding	84527	41.1714	42.3985	44.6339	58.983	40.3388	66.9994	48.1573	91.1854	34.5567	22.8819	41.9864	29.8179	31.5526	70.5916	63.4366	10.4274	108.466	63.0381	32.4995	68.4789	61.1459	10.5352	36.4089	19.027	31.5166	51.9499
43.4381	0.0961143	0.163582	0.0549849	0.534958	ENSG00000188647	PTAR1	protein_coding	375743	15.1366	36.3416	36.1688	60.2652	42.7591	39.1689	51.8056	35.5143	31.8985	18.1709	32.3408	36.699	29.5386	16.535	43.5349	28.3028	19.141	22.8399	21.6663	46.5657	120.027	103.847	62.888	65.0601	82.4279	30.7459
54.8566	-0.112665	0.180822	0.0552303	0.535533	ENSG00000181029	TRAPPC5	protein_coding	126003	79.921	49.2125	65.4117	65.3942	43.5659	79.8839	62.0207	46.0726	57.5945	37.6879	68.6534	56.5776	68.4759	73.1355	67.7901	151.941	53.1694	35.6302	52.6182	32.8699	27.1759	0	29.7891	74.2667	14.5461	32.8663
46.4921	0.144893	0.176524	0.0554476	0.536508	ENSG00000005882	PDK2	protein_coding	5164	47.8315	61.3264	60.7944	48.7251	70.9963	39.1689	44.509	48.9522	36.3288	43.0719	42.5537	35.1698	41.6226	46.4251	36.6937	28.3028	40.4088	34.7166	37.1423	62.0875	74.7339	58.6962	59.5781	50.3295	36.3653	22.2643
766.064	-0.151694	0.131205	0.0555905	0.536508	ENSG00000111679	PTPN6	protein_coding	5777	1227.88	942.61	587.166	771.908	601.048	697.309	770.517	607.583	944.549	901.144	1025.83	906.77	739.137	1037.89	867.588	741.832	874.106	729.963	841.892	581.614	622.782	692.314	501.449	659.808	463.051	579.931
84.8598	-0.120578	0.185605	0.0556266	0.536508	ENSG00000127837	AAMP	protein_coding	14	112.011	110.539	74.6463	75.6521	95.1995	86.5838	78.0732	85.4263	135.569	82.1058	69.7881	127.682	112.112	151.359	105.728	117.68	61.6766	60.2973	109.879	65.7397	58.8812	9.03018	54.6133	65.0601	2.42435	98.5988
55.1797	0.0728613	0.145355	0.0555657	0.536508	ENSG00000139323	POC1B	protein_coding	282809	35.7223	29.5275	60.0249	93.6035	35.4981	18.5537	49.6166	79.6673	40.7592	46.4369	50.4971	34.4053	27.5246	21.6227	17.414	17.8755	29.7749	50.2477	1.5476	43.8265	90.5865	141.473	105.917	82.8596	191.524	38.1673
5.36417	-0.0589515	0.136331	0.0554875	0.536508	ENSG00000150782	IL18	protein_coding	3606	7.87101	3.78558	4.6173	3.84672	5.64743	1.54614	1.45931	1.91969	18.6074	1.346	5.67383	5.35193	4.02799	14.6271	14.9263	1.48962	2.12678	4.56798	4.64279	5.47831	4.52932	3.01006	3.3099	4.9102	4.8487	5.30101
5.57827	-0.0457711	0.129624	0.0556256	0.536508	ENSG00000178789	CD300LB	protein_coding	124599	6.66008	1.51423	1.5391	3.84672	4.84065	0.51538	0.729656	0.959847	20.3796	0	6.8086	0.764562	17.4546	13.3552	3.10964	10.4274	0	11.8767	4.64279	0	9.05865	1.50503	4.96484	6.75152	4.8487	8.48162
6.62336	0.0544415	0.13405	0.0557422	0.536723	ENSG00000076984	MAP2K7	protein_coding	5609	3.63277	12.1139	3.84775	0	12.1016	11.3384	6.5669	14.3977	3.54428	1.346	3.97168	3.05825	4.02799	1.90788	8.70698	5.95849	17.0142	8.22236	10.8332	5.47831	9.05865	7.52515	11.5846	4.9102	0	1.0602
175.567	0.146637	0.176936	0.0557474	0.536723	ENSG00000140455	USP3	protein_coding	9960	123.514	133.252	223.169	138.482	235.579	137.606	182.414	143.017	109.873	128.543	118.016	165.145	150.378	98.5739	144.909	189.182	242.453	147.089	272.377	208.176	178.908	317.561	360.779	133.803	176.978	104.96
41.8241	-0.131117	0.191405	0.0558885	0.537606	ENSG00000166260	COX11	protein_coding	1353	36.3277	24.9848	21.5474	23.0803	40.3388	77.8224	59.8318	22.0765	74.4298	84.1248	23.8301	58.8713	52.3639	48.969	62.8146	22.3443	38.282	31.0622	29.4043	23.7394	29.4406	37.6258	41.3737	50.3295	36.3653	36.0469
21.6765	0.0492649	0.131144	0.0559826	0.538035	ENSG00000144959	NCEH1	protein_coding	57552	8.47647	17.4137	11.5432	11.5402	14.522	10.823	16.7821	6.71893	24.8099	8.74898	7.94336	6.11649	3.35666	3.81576	13.6824	2.97924	8.50711	3.65438	3.09519	48.3918	115.498	78.2616	19.8594	6.75152	84.8523	25.4449
108.382	0.1284	0.18001	0.056107	0.538466	ENSG00000101191	DIDO1	protein_coding	11083	99.9013	84.797	86.9591	114.119	70.9963	82.4608	113.826	100.784	130.252	58.5508	77.1641	120.036	89.2872	59.7803	62.8146	23.8339	153.128	100.495	116.07	110.479	199.29	209.199	125.776	77.9494	254.557	95.4182
15.7476	-0.0716466	0.144744	0.0562707	0.538466	ENSG00000120334	CENPL	protein_coding	91687	12.1092	4.5427	14.6214	10.2579	9.68131	9.79222	22.6193	10.5583	73.5437	8.07598	20.4258	18.3495	14.7693	17.8069	9.95083	4.46887	21.2678	2.74079	10.8332	15.5219	6.79399	34.6157	26.4792	5.52397	14.5461	9.54182
179.738	0.116203	0.174772	0.0562747	0.538466	ENSG00000128159	TUBGCP6	protein_coding	85378	93.8466	139.309	170.07	216.698	90.3589	139.153	126.23	124.78	190.505	90.8547	161.704	121.565	68.4759	99.8458	126.251	134.066	231.819	187.287	207.378	261.133	432.55	301.006	251.552	140.554	465.475	100.719
33.447	0.072799	0.145938	0.0562126	0.538466	ENSG00000134444	RELCH	protein_coding	57614	15.1366	128.71	19.2387	20.5158	13.7152	6.69994	21.16	35.5143	10.6328	10.095	14.1846	22.9369	34.9093	5.08769	14.3043	40.2198	34.0284	22.8399	29.4043	35.609	113.233	70.7364	13.2396	16.5719	84.8523	36.0469
93.5321	0.143139	0.185737	0.0561727	0.538466	ENSG00000164346	NSA2	protein_coding	10412	167.713	69.6547	200.083	100.015	79.8708	137.606	116.745	109.423	47.8477	85.4708	73.1924	68.8106	96.6718	129.736	103.862	67.033	78.6908	96.8411	69.6418	144.262	56.6166	30.1006	72.8177	149.147	29.0922	50.8897
233.513	-0.142184	0.110087	0.0563616	0.53877	ENSG00000054118	THRAP3	protein_coding	9967	234.314	242.277	190.848	209.005	269.463	228.829	240.057	265.877	245.441	281.313	233.762	294.356	224.896	244.209	273.026	266.642	231.819	199.164	250.71	194.48	149.468	252.845	223.418	162.037	201.221	261.87
86.6457	0.0641716	0.139804	0.0564053	0.53877	ENSG00000058091	CDK14	protein_coding	5218	18.7693	65.8691	42.3252	146.175	28.2372	29.892	48.8869	34.5545	37.2149	65.9538	98.7247	54.2839	51.0212	8.90345	39.8033	37.2405	99.9585	70.3468	20.1187	179.871	267.23	328.097	100.952	125.824	128.491	124.044
7.83442	0.0511321	0.132258	0.0564659	0.538876	ENSG00000185803	SLC52A2	protein_coding	79581	7.87101	5.29981	6.1564	3.84672	8.06776	11.8537	4.37793	6.71893	8.86069	2.01899	1.13477	0.764562	1.34266	4.45173	4.35349	14.8962	31.9017	1.82719	26.3091	6.39136	11.3233	10.5352	3.3099	6.75152	4.8487	8.48162
92.4847	-0.121242	0.18445	0.0566643	0.540295	ENSG00000108651	UTP6	protein_coding	55813	117.46	37.0987	73.1072	47.4429	112.142	113.899	77.3435	145.897	29.2403	153.444	154.896	110.097	128.224	94.1222	134.336	140.024	34.0284	52.0749	99.0461	75.7833	58.8812	31.6056	95.987	93.2938	118.793	76.3346
158.792	0.0879593	0.156005	0.0568294	0.54045	ENSG00000024048	UBR2	protein_coding	23304	69.0227	135.524	143.906	230.803	98.4267	101.53	132.797	117.101	85.9487	139.984	175.321	87.9246	84.5879	52.7847	123.142	65.5434	87.1979	107.804	69.6418	245.611	301.2	532.781	178.734	187.201	460.627	113.442
6.35004	0.0515833	0.13248	0.056811	0.54045	ENSG00000173950	XXYLT1	protein_coding	152002	3.02731	4.5427	3.0782	6.4112	11.2949	5.1538	5.10759	0.959847	0.886069	4.71099	3.97168	3.82281	0.671332	1.90788	1.86578	8.93773	0	10.0495	13.9284	1.8261	18.1173	15.0503	21.5143	6.75152	7.27305	4.24081
368.093	-0.138448	0.174664	0.0567913	0.54045	ENSG00000213626	LBH	protein_coding	81606	415.953	327.831	253.951	403.905	410.649	262.328	302.078	273.556	363.288	597.622	707.527	460.266	316.869	517.036	352.633	274.09	248.833	243.93	266.186	384.395	174.379	686.294	301.201	373.175	273.952	378.492
14.429	0.0519537	0.132576	0.0574769	0.540938	ENSG00000056277	ZNF280C	protein_coding	55609	13.9256	11.3567	16.1605	6.4112	19.3626	8.24608	8.02621	14.3977	1.77214	26.9199	10.7803	6.88106	0	2.54384	9.32891	4.46887	29.7749	7.30876	4.64279	27.3916	38.4993	49.666	21.5143	13.503	16.9705	5.30101
20.3534	0.0872316	0.15655	0.0571624	0.540938	ENSG00000089177	KIF16B	protein_coding	55614	13.9256	6.81405	17.6996	32.056	12.9084	21.646	24.8083	30.7151	23.0378	20.1899	6.24121	17.5849	15.4406	8.90345	9.32891	4.46887	29.7749	10.0495	12.3808	10.0436	43.0286	31.6056	47.9935	17.7995	19.3948	41.3479
8.21328	0.0392899	0.126622	0.0570137	0.540938	ENSG00000099194	SCD	protein_coding	6319	7.87101	21.9564	3.0782	2.56448	4.03388	1.03076	0	2.87954	2.65821	0.672998	9.07813	1.52912	1.34266	3.1798	5.59734	7.44811	0	14.6175	18.5711	8.21747	9.05865	13.5453	11.5846	12.8893	19.3948	30.7459
95.6324	0.14363	0.17424	0.0572153	0.540938	ENSG00000107862	GBF1	protein_coding	8729	80.5265	81.7685	67.7204	121.813	78.2573	49.4765	67.858	79.6673	46.0756	94.2197	60.1426	71.8688	87.9445	39.4296	67.7901	80.4396	85.0711	83.1372	111.427	111.392	199.29	206.189	200.249	73.0392	176.978	64.6723
8.13072	0.0474836	0.130519	0.0572024	0.540938	ENSG00000137942	FNBP1L	protein_coding	54874	10.2929	6.81405	5.38685	28.2093	8.06776	9.27684	4.37793	9.59847	1.77214	12.114	2.26953	11.4684	2.014	1.27192	1.86578	1.48962	21.2678	4.56798	6.19038	9.13052	22.6466	4.51509	0	9.8204	16.9705	0
45.467	0.0691646	0.143447	0.057452	0.540938	ENSG00000141682	PMAIP1	protein_coding	5366	53.8861	41.6414	210.087	17.9513	62.1217	163.375	56.1835	29.7552	30.1263	8.07598	39.1494	24.466	64.4479	24.1665	34.206	17.8755	36.1552	63.9517	44.8803	29.2177	11.3233	4.51509	28.1341	67.5152	7.27305	11.6622
49.6106	0.0901113	0.158233	0.0571952	0.540938	ENSG00000143373	ZNF687	protein_coding	57592	27.8513	35.5845	35.3993	38.4672	50.0201	17.0075	41.5904	44.1529	27.4681	34.3229	30.6387	58.8713	26.182	12.7192	31.7183	16.3858	21.2678	21.0127	35.5947	91.3052	133.615	103.847	71.1628	53.3984	179.402	50.8897
55.9584	0.0975548	0.1625	0.0572595	0.540938	ENSG00000148187	MRRF	protein_coding	92399	59.9408	33.3131	54.638	75.6521	48.4065	75.2455	83.1808	58.5506	10.6328	64.6078	48.795	51.9902	49.6786	76.3153	39.8033	13.4066	85.0711	39.2846	21.6663	88.566	63.4105	67.7264	77.7826	59.5361	72.7305	34.9867
235.153	0.135747	0.180515	0.0569667	0.540938	ENSG00000160710	ADAR	protein_coding	103	173.768	171.108	239.33	182.078	189.592	219.552	221.086	315.79	130.252	195.842	209.932	139.15	198.714	179.977	185.334	235.36	219.058	251.239	137.736	273.003	450.668	603.517	198.594	243.669	324.863	224.763
229.285	0.126197	0.177411	0.057345	0.540938	ENSG00000162521	RBBP4	protein_coding	5928	242.79	177.922	250.104	341.076	292.053	184.506	222.545	235.162	134.682	234.203	247.946	226.31	181.26	179.341	211.455	89.3773	78.6908	175.41	142.379	341.481	285.347	397.328	256.517	357.831	259.406	216.281
47.6305	0.0615397	0.138334	0.057288	0.540938	ENSG00000166436	TRIM66	protein_coding	9866	32.695	27.2562	79.2636	135.917	47.5998	69.0609	15.3228	75.8279	85.9487	17.498	36.3125	13.7621	35.5806	6.35961	36.0718	11.917	151.001	12.7903	55.7134	39.2612	24.9113	115.887	29.7891	42.3505	16.9705	23.3245
1930.45	-0.127513	0.185199	0.0573873	0.540938	ENSG00000170345	FOS	protein_coding	2353	3064.24	1536.95	1858.46	1065.54	1832.99	1247.22	1061.65	2310.35	2730.86	882.973	1696.48	1232.47	3981	3855.19	3013.86	2349.13	714.597	2349.77	1844.73	997.053	1166.3	1226.6	1593.72	2691.4	1922.51	1965.62
86.383	-0.0732388	0.146148	0.0576311	0.541921	ENSG00000204472	AIF1	protein_coding	199	211.306	12.871	60.0249	38.4672	54.054	88.13	16.7821	91.1854	144.429	51.8209	44.8233	23.7014	154.406	433.725	83.9602	147.473	68.0569	84.0508	71.1894	16.4349	49.8226	6.02012	56.2682	110.479	19.3948	107.08
62.913	0.0609021	0.137646	0.0577017	0.542001	ENSG00000091157	WDR7	protein_coding	23335	21.1912	65.112	46.173	69.2409	59.7014	34.0151	48.1573	133.419	25.696	36.3419	47.6602	37.4635	45.6506	8.90345	20.5236	22.3443	2.12678	47.507	27.8567	35.609	292.141	207.694	39.7188	33.7576	218.192	9.54182
17.0943	0.0600558	0.136823	0.0577889	0.542001	ENSG00000126970	ZC4H2	protein_coding	55906	13.9256	11.3567	30.782	26.927	33.8846	22.1613	6.5669	14.3977	0	5.38398	26.0996	9.17474	16.7833	12.0833	18.0359	5.95849	12.7607	15.5311	13.9284	45.6526	36.2346	19.5654	18.2044	9.20662	14.5461	5.30101
26.3562	0.0620901	0.137759	0.0577524	0.542001	ENSG00000151623	NR3C2	protein_coding	4306	2.42185	12.1139	16.1605	61.5475	36.3049	10.3076	13.1338	37.434	11.5189	10.768	21.5606	16.0558	14.7693	6.99557	14.9263	2.97924	12.7607	10.9631	21.6663	33.7829	106.439	67.7264	44.6836	17.1857	63.0331	18.0234
75.1145	0.143012	0.17591	0.05792	0.542763	ENSG00000179833	SERTAD2	protein_coding	9792	59.3353	55.2695	70.029	76.9344	74.2234	77.8224	62.7504	69.1089	60.2527	51.1479	78.8663	58.1067	45.6506	29.2542	69.0339	67.033	131.86	96.8411	72.737	91.3052	97.3805	91.8068	99.2969	46.0331	172.129	48.7693
25.1614	-0.0922401	0.161384	0.058027	0.542831	ENSG00000109445	ZNF330	protein_coding	27309	33.9059	18.9279	20.0083	34.6205	12.9084	31.4382	23.349	29.7552	26.5821	42.3989	40.2842	40.5218	41.6226	29.8902	27.3648	29.7924	27.6481	28.3215	4.64279	40.1743	27.1759	3.01006	23.1693	13.503	0	3.18061
19.2086	0.0517728	0.132519	0.0580072	0.542831	ENSG00000215883	CYB5RL	protein_coding	606495	10.8983	17.4137	39.247	17.9513	6.45421	7.21532	21.8897	9.59847	2.65821	4.71099	28.3692	17.5849	18.7973	3.1798	11.8166	5.95849	2.12678	60.2973	9.28557	40.1743	6.79399	49.666	56.2682	25.1648	12.1218	13.7826
7.98956	0.0398312	0.126887	0.058194	0.543926	ENSG00000160321	ZNF208	protein_coding	7757	9.08193	3.78558	0.76955	1.28224	0.806776	10.3076	7.29656	2.87954	8.86069	0	10.2129	1.52912	2.68533	3.1798	1.86578	1.48962	8.50711	4.56798	7.73798	19.1741	31.7053	7.52515	3.3099	6.75152	29.0922	23.3245
15.2093	0.0599128	0.137306	0.0582526	0.544007	ENSG00000125257	ABCC4	protein_coding	10257	4.8437	15.8994	4.6173	16.6691	3.2271	5.1538	2.18897	23.9962	7.97462	4.03799	5.10645	11.4684	10.7413	1.90788	8.08505	16.3858	8.50711	9.13595	23.2139	18.261	13.588	55.6861	39.7188	26.3923	53.3357	5.30101
21.4881	0.0739739	0.146356	0.0583643	0.544583	ENSG00000153933	DGKE	protein_coding	8526	24.824	10.5996	15.391	15.3869	4.03388	20.0998	18.2414	47.0325	9.74676	14.133	9.64551	13.7621	25.5106	6.99557	12.4385	10.4274	65.9301	14.6175	13.9284	6.39136	22.6466	21.0704	47.9935	11.0479	36.3653	60.4315
27.9009	-0.0977301	0.165742	0.0586496	0.545409	ENSG00000116586	LAMTOR2	protein_coding	28956	53.8861	24.2277	25.3951	32.056	25.0101	31.4382	21.8897	20.1568	20.3796	36.3419	27.8018	34.4053	24.8393	65.504	24.2552	75.9707	19.141	21.9263	43.3327	15.5219	6.79399	3.01006	24.8242	28.2336	0	19.0836
83.2374	0.1	0.164821	0.0587218	0.545409	ENSG00000125755	SYMPK	protein_coding	8189	69.6282	96.1537	90.0373	102.579	67.7692	38.1381	36.4828	96.9445	60.2527	30.9579	121.987	71.8688	41.6226	20.9867	56.5954	62.5641	85.0711	54.8157	74.2846	111.392	228.731	171.573	72.8177	100.045	96.974	103.9
14.3977	-0.0892945	0.15819	0.0587242	0.545409	ENSG00000135040	NAA35	protein_coding	60560	13.3202	7.57116	12.3128	24.3625	4.03388	11.8537	10.2152	8.63862	47.8477	24.9009	16.4541	6.88106	18.126	13.3552	14.9263	5.95849	6.38033	11.8767	13.9284	21.0002	18.1173	19.5654	13.2396	6.75152	12.1218	10.602
7.7561	0.0650099	0.140353	0.0587412	0.545409	ENSG00000165997	ARL5B	protein_coding	221079	7.87101	18.9279	4.6173	10.2579	6.45421	8.76146	3.64828	11.5182	7.08855	2.69199	7.37598	4.58737	7.38465	2.54384	6.21927	1.48962	8.50711	5.48157	12.3808	15.5219	11.3233	6.02012	6.61979	9.8204	14.5461	0
62.0184	-0.129468	0.184247	0.0586633	0.545409	ENSG00000167261	DPEP2	protein_coding	64174	69.0227	37.0987	53.0989	44.8784	56.4743	77.307	64.2097	73.9082	95.6954	49.8019	36.8799	64.9878	51.0212	121.469	86.4479	116.191	21.2678	52.0749	91.3081	43.8265	72.4692	27.0905	72.8177	45.4193	48.487	39.2275
18.98	0.0886139	0.157298	0.0587533	0.545409	ENSG00000177272	KCNA3	protein_coding	3738	10.2929	20.4421	6.1564	19.2336	18.5558	8.24608	13.8635	13.4379	10.6328	10.768	11.915	10.7039	11.4126	4.45173	1.24385	22.3443	10.6339	15.5311	9.28557	23.7394	33.9699	33.1107	36.4089	10.4342	113.944	12.7224
591.996	0.126896	0.174886	0.0590605	0.546285	ENSG00000111371	SLC38A1	protein_coding	81539	551.576	455.027	647.961	664.2	495.36	486.003	506.381	466.485	410.25	602.333	678.023	470.97	455.835	339.603	449.653	213.016	572.103	408.377	509.159	643.702	1014.57	1357.54	622.261	684.973	1224.3	462.248
18.7098	0.0864105	0.155869	0.0589061	0.546285	ENSG00000133392	MYH11	protein_coding	4629	19.3748	12.1139	27.7038	10.2579	14.522	8.24608	16.7821	27.8355	5.31641	12.787	10.7803	13.7621	18.126	6.99557	16.1701	23.8339	23.3946	25.5807	27.8567	39.2612	33.9699	4.51509	29.7891	28.8474	16.9705	11.6622
44.6077	-0.102452	0.169289	0.0590546	0.546285	ENSG00000146425	DYNLT1	protein_coding	6993	60.5462	37.8558	43.0948	44.8784	23.3965	69.0609	51.0759	29.7552	62.0248	25.5739	76.5967	46.6383	57.7346	109.385	49.7542	71.5018	51.0427	42.939	40.2375	31.0438	9.05865	0	31.444	38.6678	2.42435	54.0703
11.3017	-0.0502975	0.132022	0.0589838	0.546285	ENSG00000149256	TENM4	protein_coding	26011	1.21092	0.757116	6.1564	10.2579	1.61355	1.03076	1.45931	23.9962	80.6323	2.69199	1.70215	16.0558	3.35666	0.635961	1.86578	20.8547	2.12678	0.913595	21.6663	12.7827	6.79399	37.6258	13.2396	1.84132	19.3948	3.18061
4.14508	-0.0527616	0.133069	0.0590985	0.546285	ENSG00000164970	FAM219A	protein_coding	203259	8.47647	1.51423	1.5391	5.12896	6.45421	1.03076	0	1.91969	3.54428	8.07598	2.83692	2.29369	2.68533	6.99557	4.97542	20.8547	2.12678	2.74079	3.09519	6.39136	2.26466	4.51509	4.96484	1.22755	0	2.1204
67.0053	0.092211	0.159632	0.059195	0.546713	ENSG00000076770	MBNL3	protein_coding	55796	61.1517	101.454	59.2553	73.0876	49.2133	50.5072	84.6401	15.3575	16.8353	60.5698	69.7881	64.2232	64.4479	21.6227	64.6804	26.8132	38.282	79.4828	44.8803	97.6966	88.3218	174.584	84.4024	92.68	94.5497	63.6121
4.00238	0.0391832	0.126732	0.0592881	0.547109	ENSG00000146809	ASB15	protein_coding	142685	0.605462	1.51423	12.3128	0	8.87453	14.946	0.729656	6.71893	3.54428	2.01899	0.567383	3.05825	3.35666	3.1798	1.86578	0	4.25356	9.13595	4.64279	1.8261	4.52932	3.01006	6.61979	6.75152	0	0
20.638	-0.10705	0.172931	0.0596047	0.548144	ENSG00000068394	GPKOW	protein_coding	27238	36.9332	15.1423	14.6214	14.1046	20.1694	18.5537	25.538	7.67877	38.101	20.8629	28.9365	30.5825	18.7973	33.07	18.6578	35.7509	4.25356	19.1855	9.28557	26.4785	15.8526	4.51509	16.5495	31.9163	2.42435	28.6255
44.8437	-0.0960562	0.163587	0.0597147	0.548144	ENSG00000103490	PYCARD	protein_coding	29108	93.2412	29.5275	43.0948	62.8297	41.9523	45.8688	18.9711	41.2734	57.5945	32.9769	35.7451	32.8762	63.1052	144.363	47.8884	90.8669	12.7607	33.803	27.8567	32.8699	27.1759	6.02012	44.6836	46.0331	4.8487	47.7091
23.8706	-0.0918383	0.160021	0.0596601	0.548144	ENSG00000111639	MRPL51	protein_coding	51258	37.5387	24.9848	15.391	17.9513	20.9762	21.646	18.2414	51.8317	43.4174	37.0149	35.1778	18.3495	18.126	53.4207	31.7183	35.7509	12.7607	14.6175	12.3808	21.9132	2.26466	3.01006	11.5846	22.0959	2.42435	36.0469
132.045	0.106823	0.168955	0.059497	0.548144	ENSG00000122482	ZNF644	protein_coding	84146	89.0029	143.852	162.375	107.708	114.562	41.7458	131.338	162.214	124.05	123.832	86.2422	119.272	106.07	58.5084	117.544	35.7509	176.523	208.3	174.878	245.611	97.3805	239.3	86.0573	109.252	276.376	95.4182
22.9922	0.0694142	0.14195	0.0596251	0.548144	ENSG00000123643	SLC36A1	protein_coding	206358	10.2929	27.2562	16.1605	50.0073	30.6575	6.69994	16.0524	16.3174	15.9492	14.133	9.07813	15.2912	22.8253	16.535	14.3043	1.48962	8.50711	21.0127	44.8803	32.8699	36.2346	28.5956	54.6133	14.1168	14.5461	59.3713
119.655	-0.124779	0.185228	0.059803	0.548144	ENSG00000169228	RAB24	protein_coding	53917	158.026	111.296	100.041	75.6521	115.369	124.207	111.637	136.298	161.265	131.908	102.696	137.621	149.707	193.968	167.298	196.63	131.86	120.595	140.831	85.8269	47.5579	12.0402	102.607	116.617	19.3948	160.091
24.9854	-0.105761	0.1721	0.0597963	0.548144	ENSG00000177169	ULK1	protein_coding	8408	30.2731	16.6566	21.5474	23.0803	23.3965	36.592	32.1049	38.3939	55.8223	30.9579	28.3692	27.5242	28.8673	24.8025	24.8771	40.2198	23.3946	18.2719	37.1423	7.30442	9.05865	7.52515	24.8242	10.4342	21.8192	6.36121
6912.57	0.100166	0.163001	0.0596417	0.548144	ENSG00000198888	MT-ND1	protein_coding	4535	4555.5	4849.33	9199.2	4928.93	4685.75	11968.2	5578.95	9361.38	7328.67	3557.47	4288.85	5043.81	4559.02	11788.8	6818.81	3661.49	15808.3	7721.71	16598	4101.43	6035.32	3973.28	5411.68	5771.94	4366.26	7764.92
56.1615	0.107227	0.170134	0.0600243	0.549368	ENSG00000100335	MIEF1	protein_coding	54471	75.6828	37.0987	58.4858	43.5961	55.6675	38.6535	73.6952	47.9923	40.7592	70.6648	28.9365	32.1116	60.4199	40.7015	26.7429	25.3236	57.423	54.8157	75.8322	45.6526	43.0286	139.968	29.7891	52.1709	155.158	49.8295
33.6213	-0.134091	0.179868	0.0600374	0.549368	ENSG00000103245	CIAO3	protein_coding	64428	37.5387	35.5845	36.1688	33.3382	31.4643	22.6767	23.349	47.0325	48.7338	45.7639	63.5469	26.7597	22.8253	33.07	36.0718	43.199	29.7749	26.4943	15.476	29.2177	40.7639	31.6056	16.5495	27.0061	43.6383	26.5051
157.637	0.0918739	0.158508	0.060173	0.549952	ENSG00000054654	SYNE2	protein_coding	23224	128.358	258.934	216.243	246.19	237.999	151.522	137.905	256.279	144.429	92.2007	60.1426	153.677	147.693	96.0301	231.979	38.7302	142.494	206.473	393.089	58.4353	124.556	123.412	105.917	119.686	138.188	87.9968
133.162	0.100928	0.164374	0.0603505	0.549952	ENSG00000141627	DYM	protein_coding	54808	83.5538	108.268	81.5723	184.642	117.789	139.668	68.5876	149.736	108.986	129.889	119.15	116.978	108.084	53.4207	108.837	17.8755	74.4372	163.534	171.783	141.523	206.084	284.451	152.255	173.698	303.044	94.358
322.48	0.142104	0.169864	0.0603141	0.549952	ENSG00000159388	BTG2	protein_coding	7832	270.036	278.619	345.528	317.995	368.697	405.604	273.621	311.95	238.353	246.317	281.422	359.344	309.484	324.976	278.001	190.672	253.087	432.131	142.379	342.394	292.141	586.962	390.568	569.583	329.712	244.907
6.97444	-0.0510975	0.132057	0.0603538	0.549952	ENSG00000198734	F5	protein_coding	2153	3.63277	0	1.5391	7.69344	12.9084	0	0.729656	16.3174	28.3542	5.38398	3.97168	4.58737	10.07	8.26749	3.73156	16.3858	2.12678	12.7903	7.73798	1.8261	9.05865	4.51509	8.27474	5.52397	4.8487	1.0602
10.5842	-0.0674639	0.142154	0.0602508	0.549952	ENSG00000211970	IGHV4-61	IG_V_gene	NA	9.6874	6.05693	11.5432	3.84672	12.1016	4.63842	25.538	5.75908	10.6328	18.8439	14.1846	30.5825	5.37066	11.4473	13.0605	23.8339	0	6.39517	1.5476	7.30442	0	24.0805	4.96484	11.0479	0	12.7224
5.45443	0.0486446	0.130832	0.0604781	0.550624	ENSG00000164291	ARSK	protein_coding	153642	3.02731	9.84251	8.46504	3.84672	8.06776	7.21532	3.64828	1.91969	0	6.05698	2.83692	3.82281	2.68533	5.08769	3.73156	2.97924	23.3946	4.56798	7.73798	7.30442	4.52932	0	3.3099	12.8893	4.8487	0
12.0816	-0.0865636	0.15572	0.0605483	0.550802	ENSG00000104375	STK3	protein_coding	6788	15.742	10.5996	6.92595	10.2579	9.68131	8.24608	3.64828	4.79923	14.1771	20.1899	1.70215	24.466	14.7693	10.1754	9.95083	23.8339	8.50711	8.22236	12.3808	10.9566	15.8526	6.02012	28.1341	3.06887	16.9705	14.8428
13.0475	0.0587522	0.136007	0.060948	0.551673	ENSG00000013503	POLR3B	protein_coding	55703	13.9256	14.3852	11.5432	16.6691	14.522	17.0075	10.2152	11.5182	19.4935	4.03799	18.1563	5.35193	4.02799	10.8113	4.35349	2.97924	10.6339	7.30876	4.64279	27.3916	29.4406	30.1006	31.444	14.7306	2.42435	2.1204
88.4669	0.123617	0.174832	0.0609321	0.551673	ENSG00000100938	GMPR2	protein_coding	51292	69.0227	67.3833	86.1895	132.071	105.688	80.3993	156.876	125.74	82.4044	69.3188	108.37	70.3397	70.4899	89.0345	72.1435	38.7302	61.6766	105.063	122.26	74.8703	83.7925	127.928	74.4727	130.734	65.4575	29.6857
46.8673	0.107842	0.16874	0.0609121	0.551673	ENSG00000105866	SP4	protein_coding	6671	56.308	46.9412	34.6297	51.2896	44.3727	47.4149	35.7531	32.6348	43.4174	37.6879	29.5039	40.5218	31.5526	50.2409	49.1322	16.3858	36.1552	33.803	41.7851	42.9134	52.0872	126.423	28.1341	90.8387	75.1549	43.4683
4.67768	0.0207053	0.121033	0.0607187	0.551673	ENSG00000146555	SDK1	protein_coding	221935	0.605462	0.757116	0	0	10.4881	13.9153	0	12.478	1.77214	0	0	1.52912	8.05599	0	0	1.48962	0	24.6671	20.1187	0	2.26466	1.50503	0	0.613775	9.6974	11.6622
50.843	-0.142058	0.180002	0.0608008	0.551673	ENSG00000174744	BRMS1	protein_coding	25855	59.3353	54.5124	65.4117	38.4672	50.8269	62.8763	45.9683	71.0286	57.5945	61.9158	65.8164	53.5193	49.0073	83.3109	61.5708	80.4396	42.5356	49.3341	51.0706	40.1743	33.9699	13.5453	39.7188	34.9852	7.27305	47.7091
57.1732	0.0607713	0.13649	0.0608252	0.551673	ENSG00000196712	NF1	protein_coding	4763	13.3202	43.1556	54.638	75.6521	70.9963	15.9768	97.0442	65.2696	35.4428	32.9769	44.2559	46.6383	9.39865	31.1621	53.4857	17.8755	82.9443	9.13595	150.117	108.653	74.7339	109.867	74.4727	28.2336	118.793	22.2643
2.90278	-0.0229268	0.121334	0.0610135	0.551807	ENSG00000183873	SCN5A	protein_coding	6331	1.81639	0.757116	0.76955	0	0.806776	0	0.729656	8.63862	10.6328	0	18.1563	0.764562	1.34266	0	0	1.48962	0	0	3.09519	3.65221	0	0	8.27474	0	14.5461	0
21.1597	-0.0896353	0.157897	0.0611392	0.552486	ENSG00000148572	NRBF2	protein_coding	29982	44.8042	3.02846	25.3951	20.5158	18.5558	26.2844	18.9711	21.1166	15.9492	46.4369	29.5039	31.347	30.21	50.2409	35.4498	5.95849	17.0142	5.48157	10.8332	14.6088	9.05865	3.01006	18.2044	23.9372	7.27305	16.9632
14.0531	0.0240278	0.121733	0.0612023	0.552597	ENSG00000171435	KSR2	protein_coding	283455	0.605462	1.51423	6.92595	1.28224	8.06776	2.06152	1.45931	10.5583	5.31641	2.01899	2.83692	5.35193	0	1.27192	1.86578	5.95849	2.12678	4.56798	10.8332	54.7831	129.086	4.51509	92.6771	0	9.6974	0
24.0521	0.103732	0.169272	0.0613709	0.553565	ENSG00000017260	ATP2C1	protein_coding	27032	19.9803	24.2277	26.9342	56.4185	30.6575	15.4614	18.2414	22.0765	22.1517	9.42197	17.0215	21.4077	34.2379	2.54384	13.0605	13.4066	23.3946	26.4943	29.4043	23.7394	15.8526	37.6258	13.2396	14.7306	53.3357	40.2877
74.6869	0.138378	0.167194	0.0614112	0.553565	ENSG00000112367	FIG4	protein_coding	9896	70.8391	85.5541	85.42	74.3699	70.9963	94.3145	116.745	92.1453	38.987	78.7408	52.1992	87.9246	63.1052	78.2232	94.5329	29.7924	72.3104	75.8284	88.2129	90.3921	74.7339	93.3119	76.1276	56.4673	41.214	59.3713
19.1654	-0.105187	0.170278	0.0616133	0.554927	ENSG00000107872	FBXL15	protein_coding	79176	23.613	12.871	18.4692	25.6448	15.3287	18.0383	18.2414	19.1969	41.6452	22.2089	21.5606	27.5242	24.168	16.535	19.2797	25.3236	19.141	26.4943	29.4043	9.13052	15.8526	1.50503	11.5846	7.3653	4.8487	23.3245
28.627	-0.124517	0.180573	0.0617027	0.555273	ENSG00000075914	EXOSC7	protein_coding	23016	23.0076	15.1423	36.9384	33.3382	20.1694	26.7998	25.538	23.0363	29.2403	27.5929	39.7168	38.2281	26.8533	36.2498	32.9621	58.0953	51.0427	30.1486	46.4279	27.3916	15.8526	15.0503	16.5495	23.9372	4.8487	20.1438
12.5296	0.0695272	0.14276	0.0617579	0.555312	ENSG00000173890	GPR160	protein_coding	26996	11.5038	3.02846	16.1605	10.2579	20.9762	8.76146	15.3228	10.5583	8.86069	11.441	3.4043	14.5267	6.04199	10.1754	10.5728	4.46887	36.1552	16.4447	13.9284	21.0002	9.05865	12.0402	26.4792	16.5719	4.8487	3.18061
42.1478	0.12819	0.179341	0.0619471	0.555636	ENSG00000117569	PTBP2	protein_coding	58155	47.8315	44.6699	53.0989	41.0317	59.7014	33.4997	40.8607	34.5545	23.9239	30.9579	17.0215	42.0509	35.5806	16.535	52.8638	37.2405	48.9159	20.0991	49.523	54.7831	31.7053	54.1811	67.8529	31.9163	87.2766	38.1673
9.62845	0.0460553	0.129432	0.0618944	0.555636	ENSG00000155893	PXYLP1	protein_coding	92370	9.6874	1.51423	12.3128	2.56448	8.87453	8.76146	13.1338	7.67877	0	12.114	3.97168	8.41018	1.34266	5.08769	5.59734	1.48962	4.25356	3.65438	38.6899	3.65221	18.1173	12.0402	16.5495	6.75152	38.7896	5.30101
134.437	-0.146067	0.179062	0.0619074	0.555636	ENSG00000185624	P4HB	protein_coding	5034	143.495	141.581	158.527	75.6521	120.21	166.983	126.96	178.531	257.846	155.463	156.03	110.861	155.749	192.06	149.884	156.41	68.0569	147.089	156.307	143.349	113.233	37.6258	104.262	120.3	41.214	117.682
162.934	0.137213	0.157771	0.0620456	0.556061	ENSG00000166986	MARS	protein_coding	4141	176.19	180.194	127.745	138.482	112.949	161.314	175.117	159.335	140.885	182.382	142.413	95.5702	93.9865	173.617	166.055	102.784	182.903	163.534	277.02	154.306	228.731	230.27	137.361	135.03	215.767	182.355
91.4952	-0.115889	0.179697	0.0621564	0.556139	ENSG00000068028	RASSF1	protein_coding	11186	117.46	106.753	100.811	60.2652	82.2911	136.576	136.446	98.8642	132.91	107.68	76.5967	134.563	128.896	138.003	103.862	137.045	146.748	94.1003	58.8086	42.0004	54.3519	15.0503	43.0287	74.2667	4.8487	46.6489
16.7669	0.0743536	0.146189	0.0621415	0.556139	ENSG00000189308	LIN54	protein_coding	132660	16.3475	9.08539	26.9342	17.9513	17.7491	4.63842	13.8635	21.1166	18.6074	10.095	26.0996	8.41018	9.39865	9.53941	3.10964	10.4274	10.6339	8.22236	26.3091	24.6524	27.1759	19.5654	19.8594	43.578	14.5461	18.0234
2.36461	-0.0314347	0.123866	0.0624697	0.558006	ENSG00000103888	CEMIP	protein_coding	57214	7.26555	0.757116	0	1.28224	2.42033	1.03076	0	2.87954	0.886069	0.672998	1.13477	16.8204	0.671332	0	14.3043	1.48962	0	0	1.5476	0.913052	2.26466	0	1.65495	0	2.42435	1.0602
12.8437	0.0422242	0.127908	0.0624527	0.558006	ENSG00000119661	DNAL1	protein_coding	83544	3.02731	11.3567	40.7861	12.8224	8.87453	6.69994	2.18897	0.959847	1.77214	1.346	6.24121	1.52912	20.14	15.2631	3.10964	11.917	36.1552	15.5311	43.3327	12.7827	2.26466	22.5755	6.61979	34.3714	4.8487	7.42142
23.8483	-0.098093	0.164849	0.0625188	0.558006	ENSG00000183648	NDUFB1	protein_coding	4707	30.8786	21.9564	17.6996	26.927	12.1016	34.0151	21.16	24.956	27.4681	21.5359	22.6953	24.466	21.4826	61.6882	16.1701	67.033	23.3946	18.2719	30.9519	16.4349	0	13.5453	19.8594	29.4612	0	15.903
282.338	-0.158599	0.15451	0.0626956	0.558668	ENSG00000170296	GABARAP	protein_coding	11337	322.711	215.021	277.038	253.883	221.863	370.558	237.138	231.323	373.921	242.279	239.436	292.063	281.288	532.935	269.916	430.501	133.987	258.547	196.545	233.741	312.523	284.451	249.897	319.777	259.406	300.037
6.69917	-0.0485519	0.130911	0.0626807	0.558668	ENSG00000188761	BCL2L15	protein_coding	440603	2.42185	1.51423	5.38685	1.28224	1.61355	18.0383	4.37793	1.91969	12.405	4.03799	30.6387	22.1723	3.35666	1.90788	2.48771	8.93773	14.8874	4.56798	7.73798	0.913052	4.52932	0	9.92969	1.84132	7.27305	0
18.0065	0.0692941	0.142081	0.0627554	0.558744	ENSG00000175182	FAM131A	protein_coding	131408	18.1639	9.08539	20.7778	7.69344	9.68131	15.4614	8.75587	12.478	7.08855	9.42197	5.67383	12.233	19.4686	17.1709	6.21927	7.44811	14.8874	7.30876	32.4995	15.5219	54.3519	43.6459	26.4792	11.6617	48.487	26.5051
25.0608	-0.0883224	0.15736	0.0628126	0.558796	ENSG00000123096	SSPN	protein_coding	8082	29.6676	18.9279	16.1605	21.7981	12.9084	26.7998	37.2124	6.71893	26.5821	56.5318	19.8584	29.0533	10.07	50.8769	36.0718	53.6264	8.50711	21.0127	13.9284	73.9572	20.382	13.5453	3.3099	23.3234	4.8487	15.903
8.02792	0.0398563	0.12691	0.062904	0.559081	ENSG00000091986	CCDC80	protein_coding	151887	4.8437	0.757116	5.38685	2.56448	6.45421	1.03076	2.18897	15.3575	7.97462	0.672998	7.37598	1.52912	2.014	0.635961	0.621927	5.95849	10.6339	3.65438	9.28557	2.73916	18.1173	0	19.8594	11.6617	21.8192	45.5887
17.1292	-0.0823571	0.15224	0.0632477	0.559081	ENSG00000106003	LFNG	protein_coding	3955	29.0622	10.5996	13.8519	23.0803	13.7152	16.4922	12.4041	8.63862	28.3542	24.2279	9.07813	6.88106	13.4266	41.3374	7.46313	58.0953	19.141	6.39517	4.64279	12.7827	13.588	21.0704	8.27474	14.7306	12.1218	15.903
40.3887	0.122185	0.174092	0.0631657	0.559081	ENSG00000152382	TADA1	protein_coding	117143	26.6403	39.37	33.0906	47.4429	36.3049	44.838	44.509	44.1529	14.1771	32.9769	24.9649	37.4635	22.154	34.9778	38.5595	50.6471	21.2678	71.2604	29.4043	56.6092	56.6166	52.6761	61.2331	35.5989	58.1844	34.9867
9.69318	-0.072603	0.145059	0.0631812	0.559081	ENSG00000167862	MRPL58	protein_coding	3396	10.8983	11.3567	8.46504	5.12896	10.4881	12.3691	3.64828	5.75908	13.291	19.5169	9.07813	9.9393	12.084	26.0744	10.5728	14.8962	10.6339	4.56798	6.19038	4.56526	0	0	6.61979	10.4342	0	25.4449
12.1668	0.0255801	0.12214	0.0632554	0.559081	ENSG00000183230	CTNNA3	protein_coding	29119	0	0.757116	1.5391	1.28224	2.42033	0	0	13.4379	0.886069	0	1.13477	2.29369	0.671332	0	0	1.48962	78.6908	0.913595	1.5476	0.913052	13.588	3.01006	8.27474	0	169.705	13.7826
81.6317	0.0980986	0.162327	0.0631121	0.559081	ENSG00000185728	YTHDF3	protein_coding	253943	69.0227	49.2125	96.9632	107.708	50.0201	26.2844	78.0732	73.9082	63.797	74.7028	45.3907	68.8106	84.5879	41.9734	47.2665	25.3236	48.9159	54.8157	57.261	107.74	140.409	216.724	77.7826	120.3	208.494	86.9366
19.8106	-0.0934396	0.160477	0.0629495	0.559081	ENSG00000187049	TMEM216	protein_coding	51259	27.2458	26.4991	17.6996	16.6691	16.9423	13.9153	15.3228	19.1969	20.3796	14.806	18.1563	31.347	27.5246	33.07	10.5728	50.6471	14.8874	8.22236	13.9284	11.8697	31.7053	4.51509	23.1693	10.4342	2.42435	33.9265
370.654	0.0817176	0.150318	0.063018	0.559081	ENSG00000198695	MT-ND6	protein_coding	4541	210.095	251.363	297.046	175.667	225.897	501.465	272.891	525.996	303.036	200.553	151.491	246.189	196.7	536.751	333.975	284.518	1205.88	523.49	913.081	254.741	520.872	228.765	244.932	236.303	339.409	455.887
22.6354	-0.0954855	0.161695	0.0633093	0.559104	ENSG00000064201	TSPAN32	protein_coding	10077	21.7966	15.1423	7.6955	6.4112	18.5558	23.1921	9.48553	18.2371	62.0248	14.133	30.0713	26.7597	17.4546	34.3419	21.7675	29.7924	21.2678	22.8399	15.476	16.4349	18.1173	19.5654	14.8945	28.2336	21.8192	53.0101
76.1288	-0.12619	0.180134	0.0633856	0.559324	ENSG00000126267	COX6B1	protein_coding	1340	99.9013	69.6547	84.6504	69.2409	50.0201	95.8607	73.6952	61.4302	113.417	85.4708	81.7032	70.3397	66.4619	157.718	89.5575	125.128	78.6908	66.6925	54.1658	66.6528	40.7639	15.0503	87.7123	80.4045	4.8487	90.1172
57.943	0.100629	0.16359	0.0652276	0.560924	ENSG00000033178	UBA6	protein_coding	55236	50.8588	44.6699	51.5598	32.056	50.0201	44.838	70.047	52.7916	65.5691	51.1479	18.1563	49.6965	36.9233	43.8813	36.6937	35.7509	46.7891	58.4701	103.689	98.6096	43.0286	115.887	66.1979	55.8535	160.007	23.3245
670.218	-0.103391	0.169793	0.0644601	0.560924	ENSG00000034510	TMSB10	protein_coding	9168	718.078	540.581	754.928	573.161	747.074	804.508	545.783	577.828	800.12	606.371	898.735	678.931	643.808	1121.83	609.489	1754.77	701.837	729.049	834.154	436.439	301.2	46.6559	380.638	747.578	55.7601	816.356
426.007	0.132473	0.164767	0.0640216	0.560924	ENSG00000042980	ADAM28	protein_coding	10863	314.235	477.74	551.767	444.937	539.733	390.143	614.37	474.164	155.062	446.871	465.254	403.689	445.765	342.147	365.071	229.402	659.301	520.749	342.019	476.613	568.43	398.833	450.146	265.764	400.018	333.964
127.808	0.0660458	0.140021	0.0655158	0.560924	ENSG00000078747	ITCH	protein_coding	83737	111.405	77.2258	112.354	164.127	70.9963	27.8305	66.3987	85.4263	95.6954	99.6037	122.555	109.332	59.0772	36.8857	48.5103	25.3236	59.5498	258.547	75.8322	264.785	303.465	374.753	198.594	98.8177	351.531	24.3847
55.2102	-0.141407	0.156199	0.0654803	0.560924	ENSG00000091164	TXNL1	protein_coding	9352	62.9681	47.6983	53.0989	57.7008	38.7252	65.9686	40.8607	41.2734	74.4298	54.5128	76.5967	52.7548	46.3219	117.653	65.3024	61.0745	25.5213	59.3837	71.1894	56.6092	61.1459	28.5956	43.0287	74.8805	24.2435	33.9265
82.7885	-0.146984	0.173239	0.0641915	0.560924	ENSG00000100216	TOMM22	protein_coding	56993	121.698	87.0684	90.0373	58.983	76.6437	164.922	93.3959	67.1893	93.9233	91.5277	104.398	87.9246	70.4899	165.35	97.0206	126.618	51.0427	85.878	74.2846	46.5657	29.4406	39.1308	64.543	112.321	9.6974	42.4081
63.0138	-0.142301	0.174765	0.0643872	0.560924	ENSG00000100348	TXN2	protein_coding	25828	61.1517	49.2125	76.1854	78.2166	58.8946	66.484	55.4538	55.6711	88.6069	41.7259	61.8448	59.6358	68.4759	90.9424	57.8392	140.024	48.9159	69.4332	61.9038	63.9136	79.2632	39.1308	28.1341	51.5571	41.214	44.5285
25.6997	-0.107158	0.170247	0.0646379	0.560924	ENSG00000102931	ARL2BP	protein_coding	23568	26.0349	25.7419	20.7778	15.3869	12.1016	35.5612	25.538	17.2772	18.6074	11.441	38.0147	22.9369	49.6786	47.6971	36.6937	46.1783	34.0284	22.8399	9.28557	12.7827	13.588	10.5352	33.099	44.1918	16.9705	21.204
30.9633	-0.102966	0.167131	0.0645288	0.560924	ENSG00000105676	ARMC6	protein_coding	93436	57.5189	21.1993	10.0041	29.4915	41.1456	23.7075	21.16	37.434	49.6199	40.3799	52.7666	32.1116	30.8813	26.7104	40.4253	41.7094	17.0142	13.7039	32.4995	27.3916	52.0872	22.5755	23.1693	27.0061	29.0922	4.24081
7.12826	0.0179378	0.120479	0.0644408	0.560924	ENSG00000105792	CFAP69	protein_coding	79846	1.21092	0	0.76955	2.56448	0	6.18456	0	0	1.77214	8.74898	0	0	0.671332	0	0	0	55.2962	0.913595	7.73798	1.8261	38.4993	37.6258	1.65495	1.22755	4.8487	13.7826
209.674	0.10517	0.165528	0.0637083	0.560924	ENSG00000107077	KDM4C	protein_coding	23081	127.753	207.45	218.552	274.399	150.06	88.13	184.603	209.247	165.695	146.041	184.4	105.51	150.378	48.333	217.675	90.8669	163.762	193.682	129.998	259.307	654.487	419.903	340.919	165.105	429.11	126.164
12.603	0.0415647	0.127632	0.0651443	0.560924	ENSG00000107890	ANKRD26	protein_coding	22852	11.5038	5.29981	4.6173	10.2579	58.8946	7.21532	5.10759	8.63862	0	14.133	1.70215	16.8204	8.72732	8.90345	5.59734	4.46887	34.0284	7.30876	10.8332	27.3916	2.26466	4.51509	1.65495	54.0122	0	13.7826
13.1508	-0.0884385	0.15634	0.065036	0.560924	ENSG00000114383	TUSC2	protein_coding	11334	2.42185	11.3567	12.3128	6.4112	12.9084	11.3384	13.8635	14.3977	23.0378	6.05698	27.2344	19.114	12.7553	15.2631	11.8166	26.8132	10.6339	10.0495	4.64279	23.7394	9.05865	7.52515	13.2396	14.1168	4.8487	16.9632
118.532	0.112232	0.171189	0.0641672	0.560924	ENSG00000117335	CD46	protein_coding	4179	151.971	113.567	52.3294	141.046	70.9963	127.814	77.3435	164.134	114.303	88.8357	147.52	61.1649	89.2872	54.0567	120.032	74.4811	87.1979	63.0381	154.76	125.088	115.498	224.249	180.389	220.959	109.096	152.669
14.5448	0.0522531	0.132067	0.0655947	0.560924	ENSG00000118965	WDR35	protein_coding	57539	21.7966	6.81405	8.46504	25.6448	11.2949	6.18456	4.37793	9.59847	1.77214	4.03799	1.13477	8.41018	7.38465	17.1709	16.1701	14.8962	6.38033	10.0495	37.1423	28.3046	24.9113	31.6056	19.8594	17.1857	29.0922	8.48162
12.7301	-0.0803643	0.150594	0.064762	0.560924	ENSG00000125611	CHCHD5	protein_coding	84269	12.1092	14.3852	13.0823	14.1046	8.87453	13.3999	11.6745	2.87954	11.5189	23.5549	19.8584	15.2912	5.37066	25.4384	14.9263	31.2821	12.7607	27.4079	7.73798	10.9566	0	1.50503	9.92969	16.5719	0	6.36121
49.1768	0.0948023	0.159457	0.0642323	0.560924	ENSG00000126091	ST3GAL3	protein_coding	6487	47.2261	28.0133	46.173	70.5232	45.9862	41.7458	21.16	36.4742	44.3034	34.3229	47.6602	29.0533	46.3219	15.899	35.4498	4.46887	57.423	33.803	71.1894	49.3048	61.1459	121.907	56.2682	29.4612	133.339	69.9734
16.1105	-0.0765289	0.147653	0.0639359	0.560924	ENSG00000136802	LRRC8A	protein_coding	56262	5.44916	3.78558	12.3128	8.97567	5.64743	9.27684	21.8897	22.0765	31.8985	10.095	8.51075	52.7548	11.4126	9.53941	16.792	17.8755	23.3946	8.22236	9.28557	16.4349	43.0286	15.0503	13.2396	8.59285	29.0922	4.24081
56.7976	-0.109438	0.171479	0.064759	0.560924	ENSG00000140368	PSTPIP1	protein_coding	9051	72.6555	31.0418	41.5557	64.112	79.8708	74.7301	26.9973	42.2332	58.4805	86.1438	57.3057	80.279	49.0073	113.837	33.5841	110.232	97.8318	54.8157	38.6899	48.3918	52.0872	31.6056	16.5495	26.3923	19.3948	68.9132
93.1694	0.109488	0.169806	0.0653312	0.560924	ENSG00000140386	SCAPER	protein_coding	49855	95.0576	90.0968	97.7328	91.039	138.765	75.2455	127.69	79.6673	71.7716	133.927	46.5254	110.097	88.6159	43.2453	63.4366	20.8547	61.6766	136.126	205.83	67.5658	76.9985	129.433	59.5781	92.0662	126.066	93.2978
9.37942	-0.0419457	0.127001	0.0648367	0.560924	ENSG00000143382	ADAMTSL4	protein_coding	54507	4.23824	0	6.92595	10.2579	12.1016	1.03076	5.10759	2.87954	15.9492	5.38398	6.24121	3.82281	14.7693	22.2586	0	22.3443	14.8874	2.74079	10.8332	4.56526	4.52932	9.03018	18.2044	1.22755	16.9705	27.5653
4.14474	-0.0360773	0.125373	0.0650957	0.560924	ENSG00000148926	ADM	protein_coding	133	1.21092	1.51423	5.38685	0	0	0	0.729656	0	19.4935	0	6.24121	2.29369	8.05599	18.4429	5.59734	1.48962	4.25356	9.13595	3.09519	2.73916	0	0	6.61979	7.97907	2.42435	1.0602
3.63031	-0.0364797	0.125184	0.0654009	0.560924	ENSG00000151692	RNF144A	protein_coding	9781	3.02731	4.5427	3.0782	2.56448	3.2271	2.06152	0.729656	0.959847	5.31641	4.71099	14.1846	1.52912	0	9.53941	9.95083	2.97924	0	1.82719	0	4.56526	2.26466	10.5352	3.3099	0	2.42435	1.0602
47.5001	0.0853018	0.153744	0.0640627	0.560924	ENSG00000153094	BCL2L11	protein_coding	10018	25.4294	33.3131	90.0373	30.7737	24.2033	110.807	78.8028	26.8757	27.4681	26.9199	26.0996	46.6383	46.9933	59.1443	43.5349	25.3236	29.7749	68.5196	102.141	40.1743	6.79399	75.2515	38.0638	68.7428	63.0331	20.1438
9.79283	0.0512594	0.131936	0.0647963	0.560924	ENSG00000158623	COPG2	protein_coding	26958	6.05462	3.02846	21.5474	16.6691	7.26098	13.9153	23.349	2.87954	0	0.672998	12.4824	3.82281	6.04199	2.54384	20.5236	5.95849	12.7607	13.7039	6.19038	14.6088	9.05865	9.03018	11.5846	13.503	12.1218	5.30101
22.282	-0.0937093	0.160203	0.0637292	0.560924	ENSG00000160404	TOR2A	protein_coding	27433	21.7966	9.84251	16.1605	11.5402	14.522	26.2844	15.3228	6.71893	38.101	50.4749	20.9932	23.7014	17.4546	35.6138	13.6824	31.2821	27.6481	33.803	30.9519	13.6958	20.382	12.0402	31.444	10.4342	7.27305	38.1673
40.1906	0.0847579	0.152197	0.0647238	0.560924	ENSG00000164209	SLC25A46	protein_coding	91137	30.2731	39.37	56.1771	69.2409	45.9862	29.3767	25.538	52.7916	17.7214	9.42197	22.6953	45.1091	43.6366	27.9823	47.2665	14.8962	17.0142	65.7789	18.5711	66.6528	43.0286	78.2616	28.1341	27.6199	80.0036	42.4081
25.1389	-0.0838741	0.152206	0.0653843	0.560924	ENSG00000165650	PDZD8	protein_coding	118987	4.23824	11.3567	24.6256	10.2579	29.8507	29.3767	8.02621	27.8355	41.6452	16.152	22.6953	16.8204	30.21	30.5261	58.4612	38.7302	17.0142	26.4943	30.9519	30.1307	18.1173	22.5755	18.2044	17.7995	63.0331	8.48162
2.74725	-0.0308439	0.123392	0.0643454	0.560924	ENSG00000166573	GALR1	protein_coding	2587	0	1.51423	0.76955	1.28224	0	0	2.18897	0.959847	2.65821	10.095	6.24121	4.58737	0.671332	1.27192	0.621927	1.48962	8.50711	0	0	0	11.3233	0	6.61979	1.84132	2.42435	6.36121
129.366	-0.124255	0.17879	0.0638573	0.560924	ENSG00000167461	RAB8A	protein_coding	4218	203.435	127.953	86.1895	106.426	103.267	161.829	146.661	98.8642	296.833	195.842	175.321	125.388	155.078	211.139	131.849	53.6264	61.6766	137.039	85.1177	105.914	115.498	48.161	97.6419	106.183	31.5166	195.077
23.8727	-0.10532	0.16937	0.0641078	0.560924	ENSG00000178974	FBXO34	protein_coding	55030	21.7966	18.1708	25.3951	11.5402	12.9084	12.8845	37.9421	33.5946	36.3288	23.5549	21.5606	55.813	44.9793	22.2586	27.9867	11.917	8.50711	17.3583	41.7851	25.5655	9.05865	22.5755	21.5143	19.6408	16.9705	19.0836
21.0544	0.0681953	0.141476	0.0653833	0.560924	ENSG00000184178	SCFD2	protein_coding	152579	17.5584	42.3985	8.46504	19.2336	36.3049	18.0383	16.0524	13.4379	7.97462	10.768	28.9365	18.3495	6.04199	3.81576	23.0113	10.4274	10.6339	18.2719	21.6663	24.6524	27.1759	57.1911	19.8594	26.3923	53.3357	7.42142
71.6132	-0.130831	0.180986	0.064963	0.560924	ENSG00000184432	COPB2	protein_coding	9276	139.256	48.4554	85.42	70.5232	62.1217	69.5763	49.6166	41.2734	97.4676	140.657	91.9161	69.5751	94.6578	114.473	84.5821	46.1783	53.1694	26.4943	37.1423	94.0444	29.4406	76.7565	36.4089	99.4315	29.0922	74.2142
3.95851	-0.0445089	0.128763	0.0646066	0.560924	ENSG00000186205	2024-03-01	protein_coding	64757	0.605462	2.27135	3.84775	6.4112	4.84065	0	2.18897	0	19.4935	7.40298	1.70215	2.29369	7.38465	5.08769	1.24385	1.48962	6.38033	2.74079	0	0.913052	6.79399	1.50503	9.92969	4.9102	2.42435	1.0602
22.5157	-0.0693612	0.142285	0.0648679	0.560924	ENSG00000186350	RXRA	protein_coding	6256	21.7966	9.08539	9.23459	20.5158	10.4881	12.3691	4.37793	38.3939	58.4805	9.42197	6.8086	9.17474	22.8253	41.3374	21.1455	59.5849	21.2678	8.22236	12.3808	20.0871	9.05865	9.03018	49.6484	18.4132	38.7896	43.4683
7.48368	-0.0609235	0.13653	0.0656274	0.560924	ENSG00000186399	GOLGA8R	protein_coding	101059918	1.81639	6.81405	2.30865	2.56448	12.9084	2.06152	0.729656	3.83939	7.97462	14.133	6.8086	3.05825	8.72732	5.08769	8.70698	7.44811	12.7607	2.74079	6.19038	1.8261	18.1173	9.03018	8.27474	3.68265	24.2435	12.7224
87.2709	0.101877	0.164277	0.0655564	0.560924	ENSG00000189079	ARID2	protein_coding	196528	60.5462	74.1974	43.0948	102.579	62.1217	62.361	92.6663	106.543	41.6452	92.8737	60.71	55.813	41.6226	40.0655	60.3269	90.8669	87.1979	50.2477	54.1658	115.045	149.468	260.37	87.7123	95.7489	237.586	43.4683
65.4066	0.116306	0.173443	0.0647731	0.560924	ENSG00000197948	FCHSD1	protein_coding	89848	54.4916	46.1841	62.3335	67.9587	32.271	48.9611	32.8345	69.1089	35.4428	73.3568	31.7735	47.4028	51.6926	27.3463	43.5349	61.0745	104.212	75.8284	35.5947	69.3919	120.027	132.443	95.987	69.3565	176.978	34.9867
43.972	0.0636941	0.139317	0.0641158	0.560924	ENSG00000198894	CIPC	protein_coding	85457	46.0151	74.9545	19.2387	76.9344	11.2949	14.4306	18.9711	8.63862	38.987	41.7259	21.5606	15.2912	14.098	13.3552	8.70698	62.5641	38.282	9.13595	34.0471	50.2179	88.3218	130.938	112.536	84.7009	77.5792	30.7459
6.882	-0.061963	0.138222	0.0650053	0.560924	ENSG00000269242	AC010422.3	protein_coding	NA	10.2929	4.5427	6.92595	5.12896	1.61355	7.21532	7.29656	1.91969	9.74676	8.74898	5.10645	12.233	14.098	14.6271	9.32891	10.4274	0	9.13595	7.73798	0	11.3233	0	0	9.8204	0	11.6622
25.3405	-0.0917152	0.158984	0.0661355	0.561273	ENSG00000090013	BLVRB	protein_coding	645	41.1714	24.9848	13.8519	16.6691	24.2033	29.3767	20.4304	22.0765	53.1641	8.74898	20.9932	17.5849	41.6226	62.9601	27.9867	47.6679	14.8874	31.9758	27.8567	21.9132	13.588	1.50503	28.1341	28.2336	2.42435	14.8428
124.726	-0.138391	0.172193	0.0660568	0.561273	ENSG00000101161	PRPF6	protein_coding	24148	148.338	131.738	96.1937	160.28	142.799	122.145	142.283	113.262	130.252	192.477	135.605	144.502	113.455	178.705	174.762	160.879	93.5782	147.089	147.022	101.349	88.3218	36.1207	107.572	92.68	29.0922	112.381
7.07266	0.0439311	0.12828	0.0661339	0.561273	ENSG00000110171	TRIM3	protein_coding	10612	6.05462	2.27135	0.76955	2.56448	7.26098	6.18456	10.9448	6.71893	1.77214	7.40298	1.70215	6.11649	0.671332	5.72365	6.21927	1.48962	2.12678	24.6671	6.19038	4.56526	20.382	22.5755	11.5846	4.29642	7.27305	6.36121
101.965	-0.0759597	0.146846	0.0661513	0.561273	ENSG00000120708	TGFBI	protein_coding	7045	136.229	28.7704	53.8685	48.7251	116.176	89.1607	24.8083	118.061	225.948	100.95	47.6602	30.5825	218.183	419.098	78.9847	83.4188	53.1694	105.977	69.6418	22.8263	54.3519	40.6358	84.4024	180.45	38.7896	180.234
168.522	0.131515	0.171244	0.0658777	0.561273	ENSG00000143924	EML4	protein_coding	27436	109.589	193.065	133.132	178.231	170.23	168.014	156.146	187.17	100.126	96.9117	148.087	140.679	142.322	73.7714	134.336	218.974	155.255	181.805	199.64	193.567	344.229	301.006	215.143	144.237	237.586	58.3111
212.113	-0.144366	0.132657	0.065794	0.561273	ENSG00000157873	TNFRSF14	protein_coding	8764	204.646	195.336	197.774	217.981	187.979	182.444	284.566	200.608	186.074	312.944	192.343	179.672	218.183	230.218	217.675	353.04	191.41	190.941	210.473	138.784	210.614	258.865	155.565	172.471	247.284	177.054
15.9003	0.0740182	0.145156	0.0658936	0.561273	ENSG00000163659	TIPARP	protein_coding	25976	18.7693	19.685	18.4692	23.0803	20.9762	11.3384	10.2152	18.2371	13.291	2.69199	8.51075	5.35193	20.8113	10.8113	14.3043	4.46887	6.38033	5.48157	4.64279	16.4349	29.4406	25.5855	21.5143	15.3444	48.487	19.0836
20.9495	-0.0879424	0.156361	0.0661041	0.561273	ENSG00000165806	CASP7	protein_coding	840	27.8513	17.4137	12.3128	17.9513	20.9762	34.0151	19.7007	5.75908	67.3412	15.479	23.2627	27.5242	28.8673	32.434	25.499	13.4066	8.50711	12.7903	9.28557	14.6088	6.79399	18.0604	16.5495	22.7097	0	45.5887
7.94346	-0.0704857	0.14345	0.0661837	0.561273	ENSG00000184979	USP18	protein_coding	11274	7.26555	9.84251	6.1564	11.5402	11.2949	7.7307	7.29656	3.83939	0	12.787	7.37598	17.5849	12.7553	11.4473	9.32891	17.8755	12.7607	1.82719	3.09519	7.30442	4.52932	3.01006	4.96484	5.52397	7.27305	2.1204
19.6542	0.0699578	0.142782	0.0657344	0.561273	ENSG00000186951	PPARA	protein_coding	5465	33.9059	24.9848	15.391	8.97567	12.9084	16.4922	21.8897	39.3537	7.08855	23.5549	24.3975	8.41018	2.68533	10.1754	8.70698	25.3236	31.9017	24.6671	13.9284	44.7395	27.1759	25.5855	11.5846	5.52397	19.3948	22.2643
20.3355	0.0434197	0.128397	0.0662357	0.561276	ENSG00000156011	PSD3	protein_coding	23362	10.2929	9.84251	13.8519	7.69344	4.84065	38.6535	11.6745	3.83939	2.65821	4.71099	7.37598	28.2888	14.098	1.90788	13.0605	2.97924	0	9.13595	7.73798	3.65221	86.0572	60.2012	49.6484	13.503	84.8523	38.1673
38.1458	0.123059	0.175784	0.0664179	0.562383	ENSG00000163617	CCDC191	protein_coding	57577	53.8861	40.1272	33.0906	53.854	40.3388	38.1381	32.8345	57.5908	30.1263	34.9959	28.9365	34.4053	38.9373	17.1709	13.6824	44.6887	27.6481	36.5438	49.523	71.2181	47.5579	46.6559	31.444	17.7995	38.7896	31.8061
86.4781	0.108793	0.165209	0.066586	0.563368	ENSG00000124782	RREB1	protein_coding	6239	37.5387	115.082	70.029	105.144	71.803	44.838	89.018	117.101	74.4298	38.3609	89.6465	62.6941	61.0912	49.6049	68.412	56.6056	78.6908	74.9148	75.8322	135.132	221.937	147.493	99.2969	81.0183	138.188	44.5285
26.9139	0.0657727	0.139479	0.0669648	0.56438	ENSG00000058804	NDC1	protein_coding	55706	12.1092	9.08539	15.391	71.8054	26.6236	11.8537	13.1338	37.434	28.3542	6.72998	14.1846	8.41018	14.7693	10.8113	8.08505	16.3858	10.6339	11.8767	6.19038	33.7829	27.1759	64.7163	89.3672	9.20662	72.7305	68.9132
27.8769	0.0509275	0.131722	0.0668441	0.56438	ENSG00000076555	ACACB	protein_coding	32	11.5038	30.2846	3.0782	55.1363	13.7152	31.9536	2.91862	30.7151	36.3288	12.787	30.6387	12.233	4.02799	7.63153	3.10964	7.44811	42.5356	28.3215	41.7851	21.0002	92.8511	45.1509	33.099	26.3923	96.974	3.18061
87.5596	-0.144835	0.143945	0.0669288	0.56438	ENSG00000145833	DDX46	protein_coding	9879	91.4248	90.0968	106.198	47.4429	84.7115	75.2455	83.1808	89.2657	91.2651	97.5847	117.448	103.216	91.9725	82.0389	97.0206	122.149	106.339	86.7916	128.45	71.2181	79.2632	57.1911	72.8177	71.8116	75.1549	57.2509
118.885	0.136845	0.167359	0.066952	0.56438	ENSG00000160058	BSDC1	protein_coding	55108	165.291	99.1822	182.383	93.6035	124.243	108.23	111.637	131.499	59.3666	98.2577	153.193	80.279	136.28	78.2232	93.2891	98.315	106.339	130.644	103.689	105.001	113.233	176.089	143.98	155.285	174.553	68.9132
80.7679	-0.108887	0.170497	0.0668567	0.56438	ENSG00000243927	MRPS6	protein_coding	64968	97.4794	85.5541	88.4982	75.6521	75.8369	65.9686	113.826	63.3499	141.771	119.121	73.1924	110.861	82.5739	150.087	82.7163	90.8669	40.4088	80.3964	49.523	87.653	83.7925	3.01006	77.7826	66.2877	12.1218	81.6356
6.69594	-0.053749	0.132799	0.0670583	0.564731	ENSG00000235173	HGH1	protein_coding	51236	4.23824	3.02846	2.30865	2.56448	6.45421	2.5769	5.10759	2.87954	10.6328	2.01899	4.53907	3.05825	6.04199	8.90345	18.0359	17.8755	6.38033	3.65438	24.7615	2.73916	4.52932	9.03018	1.65495	1.84132	9.6974	9.54182
58.4337	0.0808629	0.149449	0.0671271	0.564874	ENSG00000163297	ANTXR2	protein_coding	118429	37.5387	65.8691	46.173	57.7008	43.5659	36.0766	81.7215	114.222	10.6328	40.3799	76.5967	65.7523	39.6086	45.7892	10.5728	44.6887	23.3946	42.0254	35.5947	109.566	70.2045	72.2414	71.1628	87.156	128.491	62.5519
32.8051	0.0960161	0.161443	0.0673478	0.56499	ENSG00000070367	EXOC5	protein_coding	10640	21.1912	37.0987	58.4858	48.7251	53.2472	21.1306	33.5642	56.6309	43.4174	14.806	19.291	37.4635	31.5526	9.53941	16.792	19.3651	10.6339	38.371	23.2139	38.3482	38.4993	36.1207	11.5846	30.6887	70.3062	32.8663
56.9248	0.106279	0.166314	0.0673484	0.56499	ENSG00000160285	LSS	protein_coding	4047	82.3429	102.968	43.8643	33.3382	50.8269	53.5995	55.4538	71.0286	50.5059	31.6309	51.6319	49.6965	30.21	26.7104	58.4612	55.116	31.9017	72.174	44.8803	91.3052	88.3218	88.7968	81.0925	22.0959	31.5166	80.5754
16.8627	-0.0792305	0.149468	0.0672261	0.56499	ENSG00000185808	PIGP	protein_coding	51227	18.7693	24.2277	42.3252	19.2336	8.06776	9.79222	18.2414	10.5583	33.6706	19.5169	29.5039	16.0558	14.7693	35.6138	23.0113	25.3236	2.12678	10.0495	6.19038	17.348	6.79399	0	11.5846	16.5719	0	19.0836
67.9657	0.0887626	0.155256	0.067266	0.56499	ENSG00000197548	ATG7	protein_coding	10533	56.308	34.8273	62.3335	70.5232	27.4304	24.2229	46.698	75.8279	22.1517	34.3229	41.419	30.5825	49.6786	24.8025	59.0831	84.9084	80.8175	29.2351	69.6418	124.175	138.144	138.463	100.952	68.7428	240.011	31.8061
24.4458	-0.0981293	0.162345	0.0674638	0.565522	ENSG00000067955	CBFB	protein_coding	865	15.742	12.871	28.4733	38.4672	18.5558	26.2844	15.3228	21.1166	43.4174	13.46	23.8301	42.0509	30.8813	23.5305	40.4253	28.3028	12.7607	32.8894	9.28557	15.5219	33.9699	43.6459	33.099	14.1168	4.8487	12.7224
82.1391	-0.141807	0.161256	0.0676182	0.56638	ENSG00000172794	RAB37	protein_coding	326624	81.7374	105.996	53.0989	69.2409	108.108	80.9146	107.989	89.2657	131.138	117.775	99.8594	94.8057	82.5739	84.5828	93.911	71.5018	57.423	63.9517	85.1177	71.2181	70.2045	34.6157	94.332	65.6739	48.487	72.0938
9.95132	-0.0611171	0.137286	0.0677193	0.566791	ENSG00000100342	APOL1	protein_coding	8542	16.9529	9.84251	2.30865	6.4112	8.87453	3.60766	2.91862	4.79923	28.3542	6.05698	34.6104	9.17474	10.07	13.3552	4.35349	10.4274	10.6339	4.56798	7.73798	13.6958	13.588	1.50503	18.2044	13.503	0	3.18061
29.5059	-0.109941	0.170153	0.0681316	0.568414	ENSG00000100142	POLR2F	protein_coding	5435	31.484	28.0133	17.6996	21.7981	32.271	38.1381	13.8635	26.8757	32.7845	27.5929	30.0713	29.8179	24.8393	52.1488	34.8279	71.5018	57.423	21.9263	21.6663	25.5655	27.1759	4.51509	16.5495	34.3714	14.5461	29.6857
38.4629	-0.0900204	0.15512	0.0681741	0.568414	ENSG00000103522	IL21R	protein_coding	50615	39.9605	48.4554	24.6256	19.2336	66.9624	9.27684	33.5642	26.8757	30.1263	43.0719	43.6885	31.347	29.5386	43.8813	51.62	81.9292	36.1552	17.3583	40.2375	23.7394	36.2346	31.6056	11.5846	26.3923	126.066	26.5051
148.43	0.130478	0.1642	0.0680356	0.568414	ENSG00000108883	EFTUD2	protein_coding	9343	156.209	217.292	256.26	158.998	169.423	101.014	145.202	156.455	147.087	123.159	183.832	106.274	108.084	81.403	148.019	75.9707	185.03	132.471	123.808	189.002	131.35	112.877	132.396	100.045	235.162	182.355
136.21	0.131257	0.165298	0.0680993	0.568414	ENSG00000111596	CNOT2	protein_coding	4848	142.284	150.666	164.684	171.82	96.0063	207.698	122.582	123.82	70.8855	176.325	103.831	123.859	134.938	118.925	127.495	65.5434	70.1837	166.274	145.474	87.653	140.409	198.664	140.671	160.809	196.372	133.586
108.702	0.0962299	0.157685	0.0680747	0.568414	ENSG00000140694	PARN	protein_coding	5073	99.9013	73.4403	115.432	179.513	91.1657	88.13	74.4249	95.9847	72.6576	98.2577	140.144	83.3372	73.8465	68.6838	77.119	25.3236	119.1	100.495	63.4514	158.871	174.379	264.885	66.1979	98.8177	223.04	99.659
547.882	0.0905529	0.15608	0.0682449	0.568569	ENSG00000171681	ATF7IP	protein_coding	55729	245.212	302.089	629.492	615.475	759.983	249.959	428.308	322.508	245.441	416.586	601.426	276.007	423.611	95.3941	525.528	366.447	376.44	325.24	478.207	976.053	1003.25	1486.97	810.925	610.092	1287.33	386.974
23.3942	-0.0840707	0.153257	0.0683233	0.568786	ENSG00000122705	CLTA	protein_coding	1211	25.4294	14.3852	6.1564	19.2336	34.6914	8.76146	24.8083	9.59847	35.4428	8.74898	20.9932	20.6432	38.9373	24.8025	27.9867	74.4811	31.9017	16.4447	27.8567	29.2177	13.588	3.01006	31.444	35.5989	14.5461	9.54182
49.24	-0.0938911	0.159783	0.0685768	0.569156	ENSG00000084733	RAB10	protein_coding	10890	62.9681	46.9412	49.2512	64.112	39.532	19.0691	47.4276	73.9082	108.1	29.6119	60.1426	36.699	134.938	67.4118	28.6086	44.6887	27.6481	23.7535	44.8803	58.4353	88.3218	21.0704	28.1341	39.8954	14.5461	20.1438
18.0436	0.0370825	0.125805	0.0684593	0.569156	ENSG00000171827	ZNF570	protein_coding	148268	4.8437	4.5427	33.0906	5.12896	1.61355	54.6303	10.2152	11.5182	12.405	6.72998	12.4824	3.05825	22.8253	4.45173	11.8166	1.48962	10.6339	8.22236	0	18.261	2.26466	76.7565	57.9232	34.9852	58.1844	1.0602
2659.51	-0.100249	0.165885	0.0685684	0.569156	ENSG00000205542	TMSB4X	protein_coding	7114	3730.25	2327.37	2780.38	2423.43	2564.74	3650.44	2342.2	2267.16	3396.3	3143.57	3092.81	2792.18	2780.66	5655.6	2525.65	5233.04	2060.85	3007.56	2610.79	1916.5	899.071	177.594	1534.14	2851.6	138.188	3245.28
4.07983	0.0197325	0.120765	0.0685064	0.569156	ENSG00000213297	ZNF625-ZNF20	protein_coding	100529855	0	5.29981	6.1564	0	8.87453	0	0	20.1568	0	0	0	4.58737	0	0	6.21927	1.48962	0	10.0495	3.09519	7.30442	6.79399	9.03018	0	15.9581	0	1.0602
47.4281	-0.130109	0.174167	0.0687693	0.569175	ENSG00000110717	NDUFS8	protein_coding	4728	39.355	37.8558	58.4858	47.4429	37.9185	59.7841	41.5904	39.3537	82.4044	32.9769	55.0362	50.4611	49.0073	69.9557	50.998	78.95	31.9017	63.0381	57.261	43.8265	45.2932	16.5553	24.8242	31.3025	21.8192	65.7325
22.7106	-0.102861	0.166083	0.0689972	0.569175	ENSG00000113597	TRAPPC13	protein_coding	80006	19.3748	9.08539	24.6256	7.69344	20.9762	14.4306	23.349	35.5143	46.0756	42.3989	18.7236	23.7014	42.2939	26.0744	13.0605	19.3651	19.141	24.6671	32.4995	25.5655	18.1173	27.0905	9.92969	17.1857	7.27305	22.2643
62.3332	-0.117987	0.173615	0.0687016	0.569175	ENSG00000115286	NDUFS7	protein_coding	374291	66.6008	33.3131	63.1031	67.9587	67.7692	84.5223	37.2124	25.9159	87.7208	59.2238	79.4336	50.4611	86.6019	108.749	72.1435	90.8669	87.1979	63.0381	55.7134	38.3482	24.9113	18.0604	77.7826	68.7428	19.3948	85.8764
74.1622	-0.122209	0.17494	0.0689795	0.569175	ENSG00000140553	UNC45A	protein_coding	55898	79.921	92.3682	46.173	76.9344	77.4505	83.4915	95.5849	98.8642	41.6452	117.775	80.5684	116.213	96.6718	124.012	75.2532	104.274	53.1694	61.2109	63.4514	72.1311	56.6166	18.0604	47.9935	54.626	12.1218	81.6356
56.6146	-0.138785	0.165531	0.0688892	0.569175	ENSG00000148308	GTF3C5	protein_coding	9328	41.7769	57.5408	68.4899	43.5961	58.8946	49.4765	40.8607	50.8719	82.4044	65.2808	62.4121	59.6358	67.1332	40.0655	62.8146	74.4811	93.5782	35.6302	66.5466	36.5221	36.2346	31.6056	72.8177	36.8265	48.487	87.9968
8.31291	0.039317	0.126328	0.0689862	0.569175	ENSG00000162551	ALPL	protein_coding	249	3.02731	3.02846	13.8519	10.2579	2.42033	20.0998	7.29656	10.5583	0.886069	9.42197	1.13477	0.764562	4.69933	15.2631	6.8412	2.97924	4.25356	4.56798	1.5476	22.8263	43.0286	9.03018	4.96484	4.29642	4.8487	4.24081
41.3103	-0.101488	0.165609	0.0689615	0.569175	ENSG00000175193	PARL	protein_coding	55486	29.0622	32.556	39.247	48.7251	37.1117	65.9686	39.4014	37.434	60.2527	43.0719	22.1279	32.8762	45.6506	84.5828	39.8033	105.763	68.0569	21.0127	34.0471	33.7829	15.8526	3.01006	21.5143	47.2607	26.6679	39.2275
124.399	0.133849	0.160134	0.0688148	0.569175	ENSG00000182606	TRAK1	protein_coding	22906	115.038	147.638	148.523	175.667	106.494	129.36	153.957	90.2256	55.8223	94.8927	137.874	103.98	80.5599	86.4907	121.276	138.535	185.03	83.1372	102.141	112.305	183.438	185.119	129.086	103.114	157.583	107.08
55.4007	0.0736619	0.144492	0.0691048	0.56963	ENSG00000115419	GLS	protein_coding	2744	38.7496	48.4554	53.0989	32.056	25.0101	52.5687	47.4276	78.7074	13.291	63.9348	17.0215	43.58	27.5246	28.6182	58.4612	35.7509	44.6623	44.7662	23.2139	66.6528	104.174	236.29	38.0638	38.054	118.793	61.4917
160.784	0.102403	0.163433	0.0692208	0.570156	ENSG00000138639	ARHGAP24	protein_coding	83478	176.795	205.936	160.066	262.859	106.494	186.568	125.501	159.335	31.8985	146.714	136.739	167.439	164.476	76.9512	179.115	105.763	229.692	197.337	137.736	257.481	258.171	269.4	172.115	102.5	67.8818	95.4182
9.34877	-0.0603689	0.137149	0.0697139	0.570731	ENSG00000065057	NTHL1	protein_coding	4913	5.44916	19.685	15.391	1.28224	8.06776	4.63842	11.6745	10.5583	34.5567	8.74898	11.915	6.11649	8.72732	7.63153	6.8412	28.3028	0	4.56798	7.73798	8.21747	9.05865	0	4.96484	11.6617	7.27305	0
484.646	-0.139366	0.16155	0.0695028	0.570731	ENSG00000074800	ENO1	protein_coding	2023	544.916	539.824	444.03	471.864	331.585	601.964	455.305	469.365	728.349	558.588	569.085	509.963	539.751	915.783	570.307	426.032	357.299	506.132	407.018	421.83	328.376	159.533	468.35	567.128	111.52	596.894
17.7206	-0.0643874	0.138	0.0699196	0.570731	ENSG00000092978	GPATCH2	protein_coding	55105	19.9803	11.3567	6.1564	12.8224	7.26098	7.21532	6.5669	9.59847	17.7214	18.1709	5.67383	25.2305	21.4826	23.5305	30.4744	22.3443	19.141	12.7903	15.476	19.1741	38.4993	46.6559	9.92969	0.613775	24.2435	28.6255
11.4709	0.0606757	0.136362	0.069628	0.570731	ENSG00000136870	ZNF189	protein_coding	7743	9.08193	15.8994	15.391	17.9513	6.45421	6.69994	5.83725	23.9962	7.97462	0.672998	9.07813	8.41018	2.014	7.63153	11.1947	11.917	10.6339	14.6175	7.73798	13.6958	20.382	24.0805	19.8594	5.52397	2.42435	19.0836
10.9574	-0.0680727	0.140762	0.06982	0.570731	ENSG00000139946	PELI2	protein_coding	57161	4.23824	10.5996	6.92595	14.1046	12.1016	3.60766	4.37793	14.3977	31.8985	3.36499	8.51075	6.11649	16.7833	19.7148	8.08505	13.4066	6.38033	4.56798	12.3808	4.56526	4.52932	7.52515	16.5495	12.8893	26.6679	10.602
68.1366	-0.0722518	0.144446	0.0699195	0.570731	ENSG00000142089	IFITM3	protein_coding	10410	182.85	4.5427	30.0124	87.1923	57.2811	53.0841	36.4828	42.2332	129.366	55.1858	37.4473	31.347	105.399	221.314	26.1209	174.286	44.6623	46.5934	72.737	16.4349	43.0286	81.2716	31.444	52.7846	19.3948	89.057
445.942	0.12683	0.167702	0.0697814	0.570731	ENSG00000145416	2024-03-01	protein_coding	55016	458.94	456.541	454.034	568.032	480.838	459.719	509.3	501.04	141.771	419.278	443.694	473.264	486.716	312.893	446.544	221.954	433.863	504.305	315.709	666.528	283.083	752.515	378.983	319.163	676.394	429.382
11.6047	-0.0595683	0.136299	0.0696151	0.570731	ENSG00000154059	IMPACT	protein_coding	55364	6.05462	13.6281	13.0823	5.12896	8.06776	10.823	12.4041	23.9962	23.0378	26.2469	55.0362	5.35193	8.72732	5.08769	3.73156	8.93773	4.25356	11.8767	15.476	5.47831	6.79399	0	4.96484	4.29642	9.6974	9.54182
20.2153	0.0532158	0.132726	0.0698752	0.570731	ENSG00000168944	CEP120	protein_coding	153241	8.47647	31.0418	8.46504	26.927	9.68131	7.7307	8.75587	49.912	3.54428	4.03799	13.6172	5.35193	8.05599	6.35961	8.70698	37.2405	36.1552	8.22236	7.73798	35.609	56.6166	76.7565	3.3099	8.59285	38.7896	15.903
43.7917	-0.0717107	0.14376	0.0694678	0.570731	ENSG00000171051	FPR1	protein_coding	2357	82.9483	5.29981	20.0083	35.9027	25.0101	24.2229	16.7821	41.2734	72.6576	27.5929	19.291	18.3495	66.4619	187.608	46.0226	80.4396	8.50711	63.9517	32.4995	17.348	20.382	33.1107	38.0638	96.9764	38.7896	19.0836
112.308	0.12053	0.166021	0.069551	0.570731	ENSG00000174780	SRP72	protein_coding	6731	97.4794	113.567	209.317	151.304	129.084	183.475	98.5035	136.298	116.961	73.3568	152.626	82.5727	92.6438	134.188	136.202	23.8339	65.9301	113.286	108.332	111.392	120.027	70.7364	92.6771	147.306	92.1253	66.7928
25.2064	-0.10872	0.168652	0.0697514	0.570731	ENSG00000198900	TOP1	protein_coding	7150	26.6403	30.2846	29.2429	19.2336	14.522	31.9536	21.8897	30.7151	52.2781	27.5929	21.5606	19.114	32.8953	44.5173	30.4744	31.2821	4.25356	16.4447	27.8567	17.348	24.9113	6.02012	36.4089	28.2336	16.9705	12.7224
7.62693	0.0569991	0.134837	0.0699871	0.570853	ENSG00000264522	OTUD7B	protein_coding	56957	10.8983	2.27135	3.84775	11.5402	2.42033	9.27684	7.29656	10.5583	1.77214	5.38398	5.67383	4.58737	4.69933	3.81576	6.21927	5.95849	4.25356	2.74079	15.476	10.9566	2.26466	4.51509	31.444	10.4342	7.27305	12.7224
26.6322	-0.125272	0.175332	0.0702814	0.572825	ENSG00000068079	IFI35	protein_coding	3430	44.8042	20.4421	32.3211	30.7737	17.7491	32.4689	29.1862	26.8757	38.101	41.0529	24.9649	25.2305	33.5666	36.2498	31.0964	41.7094	8.50711	17.3583	18.5711	18.261	9.05865	16.5553	18.2044	43.578	14.5461	21.204
2.67935	-0.0247656	0.12185	0.0706119	0.57328	ENSG00000003096	KLHL13	protein_coding	90293	0	0	0	6.4112	2.42033	0	0	4.79923	15.0632	9.42197	0	0.764562	0	0	1.86578	0	0	0.913595	6.19038	0.913052	0	1.50503	0	0	19.3948	0
78.2667	-0.127095	0.17442	0.0705937	0.57328	ENSG00000128891	CCDC32	protein_coding	90416	66.6008	86.3112	43.8643	66.6764	99.2334	89.6761	81.7215	64.3097	46.0756	96.9117	137.307	95.5702	75.1892	83.9468	72.7655	160.879	55.2962	53.9021	106.784	48.3918	47.5579	31.6056	87.7123	97.5902	43.6383	95.4182
11.8477	0.047564	0.130245	0.0705197	0.57328	ENSG00000132005	RFX1	protein_coding	5989	10.8983	5.29981	3.0782	5.12896	0.806776	3.09228	9.48553	9.59847	6.20248	4.71099	7.94336	6.11649	12.084	0.635961	0.621927	7.44811	2.12678	15.5311	3.09519	31.9568	9.05865	12.0402	41.3737	12.8893	75.1549	11.6622
82.7367	-0.117868	0.174361	0.0705431	0.57328	ENSG00000134996	OSTF1	protein_coding	26578	136.229	109.025	80.0332	61.5475	110.528	85.0377	67.1283	79.6673	137.341	102.296	70.9229	120.801	101.371	127.192	98.2645	95.3358	34.0284	106.891	41.7851	72.1311	54.3519	6.02012	56.2682	85.9285	31.5166	79.5152
25.464	-0.0982383	0.162241	0.070579	0.57328	ENSG00000142252	GEMIN7	protein_coding	79760	26.0349	37.8558	25.3951	43.5961	24.2033	29.3767	28.4566	7.67877	21.2657	40.3799	43.1211	42.0509	29.5386	36.2498	32.9621	29.7924	31.9017	31.9758	21.6663	22.8263	6.79399	6.02012	3.3099	17.7995	4.8487	16.9632
88.9753	0.084148	0.150416	0.0706531	0.57328	ENSG00000152127	MGAT5	protein_coding	4249	58.7298	70.4118	62.3335	233.368	62.1217	75.7608	137.175	91.1854	30.1263	33.6499	106.668	44.3446	52.3639	38.1576	99.5083	78.95	61.6766	49.3341	168.688	87.653	63.4105	171.573	99.2969	42.3505	201.221	93.2978
19.8539	-0.0937703	0.158252	0.0707157	0.573361	ENSG00000148110	MFSD14B	protein_coding	84641	32.695	18.1708	13.0823	12.8224	4.03388	19.0691	10.9448	19.1969	39.8731	14.133	22.6953	15.2912	18.7973	36.2498	17.414	38.7302	19.141	20.0991	15.476	11.8697	13.588	10.5352	21.5143	14.7306	24.2435	31.8061
141.137	-0.100357	0.16312	0.0708075	0.573678	ENSG00000130309	COLGALT1	protein_coding	79709	167.108	156.723	113.893	64.112	139.572	130.391	140.094	143.017	168.353	142.676	68.6534	211.019	173.875	281.095	157.348	257.705	295.622	160.793	159.402	52.044	76.9985	34.6157	95.987	63.8326	46.0627	168.572
43.1326	-0.117333	0.170611	0.0709183	0.574148	ENSG00000075239	ACAT1	protein_coding	38	53.8861	65.112	51.5598	52.5718	34.6914	33.4997	29.9159	42.2332	56.7084	39.7069	32.9082	45.8737	35.5806	73.7714	62.1927	83.4188	51.0427	31.9758	17.0235	35.609	29.4406	12.0402	44.6836	44.1918	36.3653	25.4449
50.435	0.108906	0.166109	0.0709959	0.574349	ENSG00000243335	KCTD7	protein_coding	154881	39.9605	41.6414	36.1688	52.5718	85.5182	33.4997	48.8869	57.5908	31.0124	50.4749	27.2344	61.1649	33.5666	23.5305	27.9867	43.199	85.0711	35.6302	29.4043	49.3048	124.556	114.382	56.2682	46.0331	36.3653	40.2877
41.932	-0.0933606	0.158644	0.0711321	0.574598	ENSG00000075790	BCAP29	protein_coding	55973	41.7769	46.9412	27.7038	21.7981	56.4743	22.1613	29.9159	33.5946	119.619	72.0108	74.3272	19.114	64.4479	29.2542	36.0718	13.4066	27.6481	23.7535	46.4279	52.044	27.1759	24.0805	77.7826	47.2607	19.3948	36.0469
46.6719	-0.0998346	0.159016	0.0711307	0.574598	ENSG00000184574	LPAR5	protein_coding	57121	58.7298	18.9279	32.3211	61.5475	25.8168	16.4922	25.538	29.7552	54.0502	55.1858	72.625	58.1067	28.8673	42.6094	54.7296	41.7094	29.7749	27.4079	38.6899	45.6526	56.6166	84.2817	43.0287	33.1438	116.369	61.4917
39.8135	-0.0997913	0.161438	0.0712127	0.574822	ENSG00000172175	MALT1	protein_coding	10892	33.3004	24.2277	16.9301	37.1849	33.8846	20.0998	26.2676	65.2696	25.696	61.2428	24.3975	26.7597	40.9513	29.2542	65.9243	90.8669	65.9301	24.6671	72.737	15.5219	40.7639	67.7264	21.5143	20.2546	50.9114	32.8663
56.5752	0.0598802	0.136302	0.0715996	0.574823	ENSG00000068654	POLR1A	protein_coding	25885	43.5933	35.5845	66.9508	25.6448	10.4881	14.4306	23.349	23.9962	10.6328	48.4559	38.0147	10.7039	44.3079	8.26749	37.9376	40.2198	21.2678	56.6429	35.5947	89.4791	190.232	189.634	76.1276	49.102	240.011	40.2877
11.8137	-0.0613688	0.137023	0.0716	0.574823	ENSG00000101916	TLR8	protein_coding	51311	29.0622	10.5996	8.46504	5.12896	2.42033	1.54614	2.91862	5.75908	31.8985	20.1899	10.2129	5.35193	16.7833	23.5305	11.8166	11.917	12.7607	8.22236	15.476	2.73916	4.52932	10.5352	16.5495	9.20662	7.27305	22.2643
60.3976	-0.110138	0.170642	0.0714362	0.574823	ENSG00000129562	DAD1	protein_coding	1603	59.9408	62.0835	54.638	69.2409	82.2911	87.0992	83.1808	65.2696	69.9994	60.5698	63.5469	68.046	71.1612	104.934	65.9243	126.618	36.1552	39.2846	63.4514	46.5657	15.8526	7.52515	34.7539	57.0811	7.27305	67.853
43.4169	0.073087	0.143985	0.0713521	0.574823	ENSG00000133805	AMPD3	protein_coding	272	46.0151	27.2562	38.4775	66.6764	14.522	56.6918	29.9159	48.9522	24.8099	32.3039	27.8018	32.1116	32.2239	35.6138	30.4744	26.8132	8.50711	31.9758	17.0235	52.957	120.027	152.008	52.9583	48.4882	50.9114	23.3245
35.0299	-0.100697	0.162857	0.0715417	0.574823	ENSG00000143771	CNIH4	protein_coding	29097	52.0698	23.4706	50.0207	34.6205	44.3727	29.892	17.5117	16.3174	41.6452	30.9579	35.7451	10.7039	49.6786	75.0434	44.1568	75.9707	42.5356	22.8399	47.9754	19.1741	15.8526	21.0704	23.1693	30.6887	26.6679	28.6255
250.325	-0.115387	0.172489	0.0716879	0.574823	ENSG00000144746	ARL6IP5	protein_coding	10550	381.441	232.435	166.223	267.988	244.453	265.421	257.569	221.725	319.871	317.655	314.33	332.584	264.505	386.664	295.415	353.04	110.592	248.498	255.353	245.611	138.144	40.6358	231.693	258.399	24.2435	333.964
47.3357	-0.0820521	0.150178	0.0715595	0.574823	ENSG00000161955	TNFSF13	protein_coding	8741	105.35	17.4137	60.0249	56.4185	35.4981	29.3767	31.3752	42.2332	54.0502	55.8588	44.2559	24.466	106.742	130.372	48.5103	56.6056	42.5356	29.2351	57.261	3.65221	24.9113	18.0604	57.9232	46.0331	21.8192	30.7459
155.317	0.131378	0.159062	0.0716757	0.574823	ENSG00000177565	TBL1XR1	protein_coding	79718	162.869	130.981	203.931	155.151	126.664	188.114	167.821	167.013	93.9233	131.235	182.13	163.616	126.882	139.911	106.971	110.232	114.846	106.891	100.594	175.306	244.584	272.41	135.706	184.746	220.616	125.104
15.4305	0.0729106	0.14401	0.0712982	0.574823	ENSG00000239305	RNF103	protein_coding	7844	5.44916	30.2846	13.8519	15.3869	17.7491	24.2229	19.7007	7.67877	12.405	12.114	5.10645	2.29369	8.72732	15.899	13.0605	19.3651	36.1552	19.1855	15.476	13.6958	24.9113	13.5453	9.92969	12.2755	24.2435	8.48162
309.387	0.132752	0.151854	0.0719234	0.575223	ENSG00000102445	RUBCNL	protein_coding	80183	271.247	397.486	384.775	343.64	363.856	314.382	421.741	310.03	159.492	245.644	319.437	315.764	301.428	289.362	250.015	202.589	327.524	234.794	250.71	189.002	253.642	398.833	314.44	307.501	574.571	302.158
159.43	0.130197	0.156943	0.0718967	0.575223	ENSG00000163714	U2SURP	protein_coding	23350	140.467	159.752	150.062	150.022	124.243	153.583	152.498	109.423	127.594	133.927	107.235	126.917	185.288	131.008	157.348	80.4396	187.156	179.065	196.545	183.523	246.848	297.996	183.699	166.333	223.04	91.1774
228.296	-0.133277	0.173622	0.0719491	0.575223	ENSG00000185201	IFITM2	protein_coding	10581	247.029	235.463	188.54	156.433	235.579	265.421	186.062	185.25	328.732	179.69	153.193	146.796	251.75	428.638	190.31	551.16	151.001	144.348	286.305	238.307	183.438	155.018	160.53	300.136	123.642	262.93
37.1385	-0.10653	0.167362	0.0718208	0.575223	ENSG00000213995	NAXD	protein_coding	55739	21.1912	39.37	36.9384	39.7494	24.2033	48.9611	36.4828	25.9159	46.0756	34.3229	59.0078	45.1091	66.4619	54.0567	26.7429	53.6264	63.8033	42.0254	29.4043	35.609	13.588	7.52515	23.1693	36.8265	2.42435	53.0101
156.45	-0.104404	0.166542	0.0721819	0.575266	ENSG00000103187	COTL1	protein_coding	23406	135.018	109.782	140.828	88.4745	136.345	125.753	202.115	203.487	228.606	83.4518	156.598	148.325	181.26	245.481	108.837	427.521	129.733	172.67	82.0225	105.914	190.232	66.2213	296.236	165.105	24.2435	113.442
136.326	-0.113538	0.165108	0.0720264	0.575266	ENSG00000117984	CTSD	protein_coding	1509	169.529	74.9545	116.202	112.837	96.8131	96.8914	97.0442	199.648	180.758	84.7978	119.15	101.687	193.344	338.331	167.92	168.327	61.6766	161.706	94.4033	90.3921	90.5865	106.857	153.91	185.974	184.251	96.4784
21.8019	-0.102862	0.164471	0.0722737	0.575266	ENSG00000128626	MRPS12	protein_coding	6183	25.4294	17.4137	17.6996	20.5158	22.5897	42.7765	21.16	11.5182	19.4935	21.5359	23.8301	27.5242	13.4266	45.7892	29.2306	53.6264	19.141	20.0991	15.476	20.0871	2.26466	3.01006	8.27474	31.9163	9.6974	23.3245
[truncated: 9,524 more rows]

## Sheet: MS DP v MS TIGIT
baseMean	log2FoldChange	lfcSE	pvalue	padj	ensembl_id	gene	gene_biotype	entrez_id	P14_MS_Breg.DP	P14_MS_TIGIT	P15_MS_Breg.DP	P15_MS_TIGIT	P16_MS_Breg.DP	P16_MS_TIGIT	P17_MS_Breg.DP	P17_MS_TIGIT	P18_MS_Breg.DP	P18_MS_TIGIT	P20_MS_Breg.DP	P20_MS_TIGIT	P21_MS_Breg.DP	P21_MS_TIGIT	P22_MS_Breg.DP	P22_MS_TIGIT	P37_MS_Breg.DP	P37_MS_TIGIT	P44_MS_Breg.DP	P44_MS_TIGIT	P47_MS_Breg.DP	P47_MS_TIGIT	P51_MS_Breg.DP	P51_MS_TIGIT	P53_MS_Breg.DP	P53_MS_TIGIT	P9_MS_Breg.DP	P9_MS_TIGIT
[truncated: 10,566 more rows]

[truncated: 3 more sheets: MS DP v MS TIM-1, HC DP v HC TIGIT, HC DP v HC TIM-1]
