# Supplementary material for: Human regulatory memory B cells defined by expression of TIM-1 and TIGIT are dysfunctional in multiple sclerosis
Source: Front Immunol. 2024 Apr 30;15:1360219. doi: 10.3389/fimmu.2024.1360219 (PMC11091236; doi:10.3389/fimmu.2024.1360219)
Supplement: Supplementary Figure 1 — DGE between HC and MS-derived DP memB/Bregs. Visual representation of the extent of differences in expression in genes differing between the ex vivo MS and HC DP Breg cells. Abundance (log2 normalized counts) of the top 16 ranked genes varying between MS vs. HC DP memB cells (Bregs) from the DEA ranked by adjusted p-value with significance at p<0.1. [file DataSheet_1.zip › Supplementary Table 5.XLSX]

## Sheet: gsea_hallmark_MS DP v MS TIGIT
ID	Description	setSize	enrichmentScore	NES	pvalue	p.adjust	qvalue	rank	core_enrichment
HALLMARK_OXIDATIVE_PHOSPHORYLATION	HALLMARK_OXIDATIVE_PHOSPHORYLATION	198	0.612834	2.49784	1e-10	2.45e-09	1.21052631578947e-09	2496	NDUFB3/COX7A2L/SLC25A5/MTX2/ISCU/ECHS1/ATP5MC3/ATP6V1C1/VDAC2/VDAC1/ATP5PD/NDUFS6/ATP6V0E1/TIMM9/COX5A/CYC1/MPC1/NDUFB1/ATP5PO/NDUFB5/COX6C/NDUFA6/ATP5F1E/DECR1/SUCLG1/COX7A2/SLC25A3/HADHA/ATP6V0B/COX6A1/ACADM/NDUFS4/NDUFS2/ATP5PB/ACAA1/NDUFB4/ISCA1/RHOT1/COX6B1/ATP6V1G1/NDUFA4/NDUFA1/ATP6V1E1/ATP5F1C/HTRA2/ATP5MC2/TIMM17A/COX4I1/GRPEL1/UQCRB/ATP5F1A/GPX4/UQCR11/LDHA/ATP5MG/SDHA/COX17/LDHB/PDHB/C…
HALLMARK_MYC_TARGETS_V1	HALLMARK_MYC_TARGETS_V1	191	0.614416	2.48677	1e-10	2.45e-09	1.21052631578947e-09	1975	HNRNPA2B1/HNRNPR/SRSF7/RPL22/SRSF3/ILF2/CCT5/CCT3/EIF1AX/EEF1B2/SET/SSB/NPM1/PSMA2/RPS6/HSPE1/EIF4E/SNRPD2/NAP1L1/VDAC1/PSMA6/GNL3/HSP90AB1/UBA2/XRCC6/HSPD1/COX5A/CYC1/CCT2/RPL6/RPL14/EIF2S1/HNRNPA1/CBX3/SERBP1/MCM7/HNRNPU/SLC25A3/PRDX4/IMPDH2/SNRPB2/NCBP2/RPS3/RPS10/ODC1/PPM1G/YWHAQ/NME1/PGK1/EIF4G2/MRPL9/HDDC2/FBL/COPS5/PABPC1/PSMA4/VBP1/RAN/IFRD1/DDX21/PSMD7/PCNA/NOP56/RPS5/LDHA/PSMC4/PTGES3/C…
HALLMARK_MTORC1_SIGNALING	HALLMARK_MTORC1_SIGNALING	171	0.458831	1.83592	1.36921127291427e-06	2.23637841242664e-05	1.10497751849222e-05	1960	HSPA5/HSPA4/CFP/MAP2K3/HSPE1/SEC11A/PSMD12/IDI1/HSPD1/ARPC5L/NAMPT/ACTR3/ALDOA/TBK1/ENO1/DHCR7/PGM1/PSMC2/SQLE/PPA1/EBP/PGK1/RAB1A/CCT6A/COPS5/UBE2D3/CACYBP/PSMA4/STIP1/SKAP2/IFRD1/CXCR4/IFI30/PRDX1/LDHA/PSMC4/GLRX/DDIT3/CCNG1/PPIA/HPRT1/RDH11/DDX39A/PSMA3/DAPP1/FKBP2/TRIB3/PSMC6/GBE1/ASNS/HSP90B1/LTA4H/PSMD13/EEF1E1/HSPA9/TCEA1/TPI1/SORD/LGMN/TMEM97/IMMT/EIF2S2/SLC1A5/TUBA4A
HALLMARK_ADIPOGENESIS	HALLMARK_ADIPOGENESIS	153	0.467085	1.84486	2.84024214422616e-06	3.47929662667705e-05	1.71909392940005e-05	2039	TKT/ATP1B3/DNAJB9/SULT1A1/SCP2/CAT/DRAM2/CCNG2/PLIN2/ECHS1/RTN3/APLP2/ALDH2/CYC1/DHRS7/ATP5PO/ARL4A/DECR1/SUCLG1/GHITM/ALDOA/PIM3/COX6A1/ACADM/DHCR7/PGM1/MTCH2/TALDO1/CMPK1/GRPEL1/GPX4/UQCR11/SOD1/NDUFS3/UQCRQ/COQ5/AIFM1/TOB1/COX7B/COX8A/NDUFAB1/NDUFA5/GBE1/ETFB/MGLL/ACO2/PDCD4/GPAT4/G3BP2/MRPL15/PTCD3/IDH3A/PRDX3/DLAT/SDHB/IMMT/OMD/SLC1A5/CD36/SQOR
HALLMARK_FATTY_ACID_METABOLISM	HALLMARK_FATTY_ACID_METABOLISM	116	0.482292	1.81669	2.3263539265115e-05	0.000227983	0.000112645	2496	CD1D/OSTC/ECHS1/S100A10/IDI1/HMGCL/DECR1/SUCLG1/ERP29/ALDOA/PSME1/CBR1/ACADM/ODC1/ACAA1/LGALS1/SMS/LDHA/SDHA/SUCLG2/PDHB/HSD17B11/MDH1/ACADVL/RDH11/MIF/ADSL/HADHB/ALDH1A1/ALDH9A1/MGLL/PRDX6/UBE2L6/GRHPR/BCKDHB/ACO2/UROD/FH/HSP90AA1/BLVRA/HSD17B10/G0S2/MCEE/ECI2/CD36/BPHL/ENO3/ECH1/ALAD/ACSL4/ACAA2/UGDH/PTS/PDHA1/HSDL2/SDHD
HALLMARK_ESTROGEN_RESPONSE_EARLY	HALLMARK_ESTROGEN_RESPONSE_EARLY	111	-0.44257	-1.72812	0.000227639	0.00185905	0.000918542	1225	ELOVL5/MYBBP1A/ADD3/BCL2/NRIP1/NADSYN1/FAM102A/KDM4B/MAST4/FARP1/CANT1/FKBP5/LRIG1/ITPK1/CD44/TGIF2/RASGRP1/FCMR/ABLIM1/ABHD2/AFF1/NCOR2/RARA/IGF1R/ADCY9/FASN
HALLMARK_DNA_REPAIR	HALLMARK_DNA_REPAIR	138	0.415489	1.60883	0.000926308	0.00648416	0.00320377	2887	CDA/SDCBP/TMED2/RPA3/RFC2/SRSF6/POLD4/RPA2/IMPDH2/NCBP2/NME1/DAD1/EIF1B/MRPL40/NT5C3A/EDF1/PCNA/GPX4/MPG/POLR2G/TAF9/COX17/GTF2B/HPRT1/POLE4/POLR1D/ITPA/GTF2F1/POLR3GL/NME3/PRIM1/TAF12/NELFCD/VPS28/APRT/POLR2J/RBX1/DDB2/CLP1/ERCC5/RFC5/SF3A3/UPF3B/AK1/MPC2/NUDT21/SSRP1/POLR2C/ADRM1/POLR2D/POLR2I/RNMT/POLR2K/CETN2/POLR1C/RFC4/GUK1/RALA/TAF13/SURF1/NPR2/RAD52/TARBP2/ELOA/GTF2A2/DGUOK/BOLA2/NT5C/UMP…
HALLMARK_COAGULATION	HALLMARK_COAGULATION	49	0.521154	1.71929	0.00299028	0.0183154	0.00904952	1986	SERPINA1/TIMP1/CFD/GSN/ISCU/CTSH/DUSP6/ANXA1/CAPN2/LAMP2/RAC1/LTA4H/CTSB/LRP1/LGMN/PLEK/CSRP1/CLU
HALLMARK_APOPTOSIS	HALLMARK_APOPTOSIS	122	0.393897	1.49907	0.00521015	0.0283664	0.0140156	1112	CD14/HMGB2/LGALS3/PPT1/PAK1/CASP4/SAT1/TIMP1/GSN/CASP1/DNAJA1/PMAIP1/VDAC2/IFITM3/SOD2/ISG20/CD69/ANXA1/IL1B/DAP3/EBP/BIRC3/TNFSF10/BID/GPX4/DDIT3/SOD1
HALLMARK_REACTIVE_OXYGEN_SPECIES_PATHWAY	HALLMARK_REACTIVE_OXYGEN_SPECIES_PATHWAY	42	0.525722	1.66864	0.00615059	0.0301379	0.0148909	1505	FES/CAT/HHEX/FTL/LAMTOR5/NDUFA6/SOD2/PRDX4/STK25/NDUFS2/PDLIM1/NDUFB4/GPX4/PRDX1/GLRX/SOD1/SELENOS/PRDX6
HALLMARK_UNFOLDED_PROTEIN_RESPONSE	HALLMARK_UNFOLDED_PROTEIN_RESPONSE	100	0.411041	1.52226	0.00727624	0.0324124	0.0160147	1849	HSPA5/IFIT1/DNAJB9/TUBB2A/NPM1/SEC11A/LSM4/EIF4E/ATF4/HERPUD1/EIF2S1/SPCS1/PDIA6/EIF4A2/NOP56/RPS14/FUS/NHP2/DNAJC3/EIF4A1/ASNS/HSP90B1/EXOSC1/HSPA9/EXOSC9/CKS1B/EIF4A3/EIF4EBP1/SDAD1
HALLMARK_ANGIOGENESIS	HALLMARK_ANGIOGENESIS	12	0.708345	1.68017	0.0115959	0.0405857	0.0200531	148	ITGAV/LRPAP1/S100A4/TIMP1
HALLMARK_PEROXISOME	HALLMARK_PEROXISOME	79	0.420989	1.50037	0.0114266	0.0405857	0.0200531	2226	SCP2/FDPS/CAT/IDI1/PRDX5/HMGCL/SOD2/VPS4B/ACAA1/PABPC1/ITGB1BP1/PRDX1/SOD1/HSD17B11/RDH11/SLC25A4/IDH2/ALDH1A1/ALDH9A1/NUDT19/TSPO/CNBP/MVP/ECI2/GSTK1/PEX2/ECH1/ACSL4/GNPAT
HALLMARK_XENOBIOTIC_METABOLISM	HALLMARK_XENOBIOTIC_METABOLISM	112	0.384716	1.44703	0.0112119	0.0405857	0.0200531	2527	CDA/ABCC3/CAT/TMEM176B/PGRMC1/SPINT2/GSTO1/ALDH2/DHRS7/ETS2/CBR1/AHCY/CNDP2/BLVRB/DDAH2/PTGES3/CES1/HPRT1/FBP1/ALDH9A1/ACO2/CSAD/GSS/MT2A/TMEM97/SLC1A5/CD36/BPHL/CYB5A/NFS1/ECH1/DCXR/COMT/TMBIM6/ALAS1/ACP1/UGDH/PTS/PSMB10/ID2
HALLMARK_HYPOXIA	HALLMARK_HYPOXIA	122	0.373944	1.42314	0.0124727	0.0407442	0.0201314	1663	UGP2/HSPA5/S100A4/CCNG2/PLIN2/WSB1/PRDX5/KLF6/TGFBI/HK1/ALDOA/ISG20/ENO1/PGM1/ANXA2/PLAUR/PGK1/GALK1/RBPJ/TPD52/CXCR4/LDHA/HEXA/GLRX/DDIT3/FOS/FBP1/MIF/GBE1/GRHPR/BTG1/TPI1/BNIP3L/SLC2A5
HALLMARK_TNFA_SIGNALING_VIA_NFKB	HALLMARK_TNFA_SIGNALING_VIA_NFKB	141	0.362589	1.40895	0.0162335	0.0497151	0.0245639	2390	IFIT2/NFKBIE/TNFAIP8/EIF1/SGK1/SAT1/TUBB2A/MAP2K3/MAP3K8/KLF6/NAMPT/KLF4/RIPK2/MARCKS/SOD2/NFKBIA/ETS2/TNFAIP2/CD69/BCL2A1/PLAUR/IL1B/BIRC3/CD83/IER5/FOS/IER2/BTG3/TLR2/SNN/BTG1/SLC2A6/MYC/HBEGF/DUSP1/PLEK/G0S2/IRS2/MCL1/JUNB/IL6/PPP1R15A/IL15RA/PMEPA1/ICAM1/KLF2/MXD1

## Sheet: gsea_hallmark_MS DP v MS TIM-1+
ID	Description	setSize	enrichmentScore	NES	pvalue	p.adjust	qvalue	rank	core_enrichment
HALLMARK_COMPLEMENT	HALLMARK_COMPLEMENT	135	0.59114	2.11494	1.73040341722461e-08	8.4789767444006e-07	5.4644318438672e-07	579	GZMK/CCL5/GZMA/CTSL/LGALS3/FCN1/TIMP1/LCK/CASP1/CTSS/STX4/FCER1G/HSPA5/SERPINA1/CASP4/S100A9/LRP1/DUSP6/GRB2/CTSB/PLAUR/PIM1/GZMB/APOBEC3G/LAP3/MSRB1/USP16/LIPA/LAMP2/CD59/ANXA5
HALLMARK_MYC_TARGETS_V1	HALLMARK_MYC_TARGETS_V1	191	0.519154	1.92848	2.32289681010494e-07	5.69109718475711e-06	3.66773180542886e-06	2390	SRSF3/HSPE1/ILF2/SRSF7/HNRNPR/SSB/PSMA2/HNRNPA2B1/EIF2S1/PRPS2/PSMC4/VDAC1/PSMA1/HNRNPU/PSMA7/FBL/XRCC6/DEK/HSPD1/NOP56/SET/MYC/RAN/SRSF2/HNRNPA1/PSMA6/RPL14/HSP90AB1/NAP1L1/SERBP1/RPS6/CYC1/RPL6/NPM1/IMPDH2/YWHAQ/PGK1/SLC25A3/COX5A/EIF4G2/NCBP2/PPM1G/EIF3D/TCP1/PSMD8/EIF4A1/UBA2/LDHA/EIF3J/TXNL4A/RPL22/CCT5/VDAC3/C1QBP/SNRPD2/EIF1AX/NME1/PABPC1/CCT3/PTGES3/VBP1/CNBP/ODC1/NHP2/RFC4/CCT2/YWHAE/PSM…
HALLMARK_OXIDATIVE_PHOSPHORYLATION	HALLMARK_OXIDATIVE_PHOSPHORYLATION	198	0.517235	1.93567	7.70309141972392e-07	1.25817159855491e-05	8.10851728391991e-06	2568	TCIRG1/PMPCA/COX7A2L/ISCA1/NDUFB3/ATP5PD/SLC25A5/NDUFA6/PDHB/NQO2/VDAC1/UQCRFS1/ISCU/SDHA/NDUFA4/ATP5PB/ABCB7/AIFM1/MPC1/CYC1/ATP5MG/ATP6V1C1/MRPL35/VDAC2/ATP6V1G1/SLC25A3/IMMT/ATP5MC3/ATP5F1C/COX5A/CYCS/NDUFA1/MTX2/NDUFS2/UQCRB/COX6C/ATP5PO/COX6A1/HADHB/UQCRQ/LDHA/ATP5MC2/VDAC3/ACAA1/DECR1/HTRA2/ATP5MF/ETFDH/COX7B/COX17/ATP6V0B/COX4I1/TIMM17A/NDUFB4/UQCR11/NDUFV2/COX6B1/MDH1/NDUFB8/TIMM50/LDHB/T…
HALLMARK_ALLOGRAFT_REJECTION	HALLMARK_ALLOGRAFT_REJECTION	149	0.526361	1.90276	4.62345575424665e-06	5.66373329895215e-05	3.65009664808946e-05	1446	CD8A/KLRD1/CCL5/GZMA/PRF1/CD8B/CD2/CD3D/CFP/SRGN/CD3G/TIMP1/LCK/CTSS/CCR1/B2M/FYB1/IFNGR1/GZMB/FGR/GBP2/ITGB2/NPM1/HLA-DMB/TRAF2/BRCA1/RPS3A/EIF3D/HLA-DRA/CD3E/EIF3J/NME1/NLRP3/CCL4/IL4R/CD1D/DEGS1/STAB1/ITK/UBE2N/CD4/HLA-A/PSMB10/CCR2
HALLMARK_INFLAMMATORY_RESPONSE	HALLMARK_INFLAMMATORY_RESPONSE	114	0.511681	1.78826	8.74889340621131e-05	0.000857392	0.000552562	1788	CCL5/C3AR1/CD14/P2RX7/TIMP1/PTPRE/LCK/CD69/PLAUR/NFKBIA/NMI/CD48/SLAMF1/NAMPT/FPR1/MYC/KLF6/IL7R/PTAFR/MXD1/BST2/GNAI3/RGS1/NLRP3/IL4R/STAB1/PTGER4/TNFRSF1B/TNFSF10/IFITM1/P2RX4/BEST1/EMP3/CSF3R/SELENOS/TLR2/ITGA5
HALLMARK_COAGULATION	HALLMARK_COAGULATION	50	0.621906	1.88395	0.000468179	0.00382346	0.0024641	1650	ANXA1/CFD/TIMP1/SERPINA1/LRP1/DUSP6/CTSB/ISCU/LAMP2/GSN/SPARC/FYN/DPP4/CAPN2/CLU/SIRT2
HALLMARK_ADIPOGENESIS	HALLMARK_ADIPOGENESIS	156	0.447047	1.62552	0.000814426	0.00570098	0.0036741	1846	MYLK/CAVIN2/ATP1B3/RNF11/ALDH2/TKT/SULT1A1/TOB1/IFNGR1/APLP2/PLIN2/SCP2/STOM/G3BP2/RTN3/DNAJB9/DHRS7/CMPK1/AIFM1/ALDOA/CYC1/TALDO1/CAT/IMMT/GHITM/CCNG2/ATP5PO/COX6A1/UQCRQ/DECR1/ARL4A/CD36/COX7B/UQCR11/PIM3/HIBCH/SUCLG1/IDH3A/DDT/SDHB/NDUFAB1/GRPEL1/ECHS1/NDUFA5/ECH1
HALLMARK_TNFA_SIGNALING_VIA_NFKB	HALLMARK_TNFA_SIGNALING_VIA_NFKB	143	0.449351	1.61774	0.00113634	0.00696009	0.00448556	1323	CCL5/TNFAIP2/ID2/PTPRE/MAP3K8/CD69/SAT1/JUNB/KLF4/PLAUR/TNFAIP8/NFKBIA/FOS/NINJ1/IFIT2/NAMPT/BIRC3/MYC/KLF6/BCL2A1/DUSP1/IL7R/MAP2K3/CD83/EIF1/MXD1/ETS2/MARCKS/SGK1/MCL1/BTG1/CCL4/PTGER4/TRIB1/KLF2
HALLMARK_KRAS_SIGNALING_UP	HALLMARK_KRAS_SIGNALING_UP	103	0.490236	1.68731	0.00209465	0.00933073	0.00601336	708	C3AR1/TMEM176A/FUCA1/ID2/PPBP/CLEC4A/CTSS/FCER1G/DUSP6/KLF4/PLAUR/AMMECR1/CXCR4/ATG10/ENG/LAPTM5/BIRC3/ITGB2/LAT2/IL7R/PSMB8
HALLMARK_UV_RESPONSE_UP	HALLMARK_UV_RESPONSE_UP	107	0.471789	1.63001	0.00193056	0.00933073	0.00601336	1741	TYRO3/AQP3/PPT1/SULT1A1/JUNB/DNAJA1/MGAT1/NFKBIA/FOS/ASNS/HNRNPU/UROD/CHKA/BID/ALDOA/STIP1/ATP6V1C1/PRKCD/AP2S1/ACAA1/DNAJB1/STK25/BTG1/TUBA4A/HLA-F/TMBIM6/RFC4/DDX21/SOD2/GRPEL1/CCND3
HALLMARK_APOPTOSIS	HALLMARK_APOPTOSIS	125	0.45884	1.62267	0.00192728	0.00933073	0.00601336	1131	PRF1/LGALS3/CD2/ANXA1/CD14/TIMP1/CASP1/HMGB2/CD69/PPT1/CASP4/SAT1/IFNGR1/DNAJA1/DNAJC3/TSPO/ISG20/ROCK1/BIRC3/GSN/BID/EBP/VDAC2/IFITM3/BRCA1/PAK1/PMAIP1/MCL1/DAP3/CDKN1B
HALLMARK_EPITHELIAL_MESENCHYMAL_TRANSITION	HALLMARK_EPITHELIAL_MESENCHYMAL_TRANSITION	69	0.522723	1.68196	0.00339437	0.0138603	0.00893254	665	MYLK/IL32/TGFBI/FUCA1/ID2/TIMP1/LRP1/SAT1/PLAUR/VIM/CD59/SPARC
HALLMARK_INTERFERON_GAMMA_RESPONSE	HALLMARK_INTERFERON_GAMMA_RESPONSE	172	0.408508	1.49792	0.00641053	0.0241628	0.0155721	1416	CCL5/GZMA/TNFAIP2/KLRK1/CASP1/CD69/CASP4/B2M/PSMA2/UPP1/NFKBIA/PIM1/NMI/PSME2/IFIT2/LAP3/IFI30/NAMPT/ISG20/FPR1/VAMP8/PSME1/PSMB8/APOL6/IFITM3/BST2/SAMD9L/ARL4A/PFKP/BTG1/IL4R/UBE2L6/IFI44/TNFSF10/HLA-DRB1/HLA-B/NUP93/HLA-A/PSMB10
HALLMARK_P53_PATHWAY	HALLMARK_P53_PATHWAY	148	0.406829	1.47025	0.00793073	0.0277575	0.0178889	2204	EI24/FUCA1/PTPRE/CASP1/WWP1/RAP2B/SAT1/TOB1/KLF4/UPP1/SLC3A2/S100A10/STOM/FOS/NINJ1/SESN1/PLXNB2/IFI30/ISCU/S100A4/VAMP8/FBXW7/MXD1/PRMT2/PPM1D/CTSD/RPS27L/BTG1/HEXIM1/HINT1/FOXO3/TSPYL2/MAPKAPK3/MDM2/LDHB/WRAP73/RRP8/IRAK1/NOL8/CCND3/TPRKB/RPL18/PLK3/DDIT3/IER5/PCNA/RACK1/DDIT4/TRIAP1/BAIAP2/IP6K2/PIDD1/ADA/JUN/NUDT15
HALLMARK_MTORC1_SIGNALING	HALLMARK_MTORC1_SIGNALING	174	0.382378	1.40095	0.0113704	0.0371435	0.0239378	2261	CFP/HSPA5/ARPC5L/TBK1/HSPA4/HSPE1/UBE2D3/IDI1/PSMC4/CXCR4/SEC11A/RDH11/ASNS/IFI30/PSMD12/CCT6A/NAMPT/HSPD1/ITGB2/MAP2K3/ALDOA/STIP1/EBP/PGK1/IMMT/PITPNB/SLC9A3R1/ENO1/LDHA/PRDX1/PSMD13/DAPP1/M6PR/TUBA4A/SLA/SERP1/PSMA4/PSMC6/GLRX/ACTR3/RAB1A/PPIA/DDX39A/PSMA3/PPA1/PSMC2/DDIT3/GLA/FGL2/MCM2/DDIT4/UNG/FKBP2/CYP51A1/HSPA9/HSP90B1/MCM4

## Sheet: gsea_hallmark_HC DP v HC TIGIT
ID	Description	setSize	enrichmentScore	NES	pvalue	p.adjust	qvalue	rank	core_enrichment
HALLMARK_KRAS_SIGNALING_UP	HALLMARK_KRAS_SIGNALING_UP	107	0.811528	1.71556	0.000322806	0.0161403	0.0129123	429	PLAUR/TLR8/C3AR1/FCER1G/IL1B/G0S2/DUSP6/KLF4/F13A1/ID2/CTSS/ITGB2/PECAM1/MAP3K1/GLRX/EVI5/TNFRSF1B/JUP/TOR1AIP2/TMEM176B
HALLMARK_ESTROGEN_RESPONSE_LATE	HALLMARK_ESTROGEN_RESPONSE_LATE	104	0.787294	1.66555	0.000699157	0.0174789	0.0139831	136	SERPINA1/S100A9/ALDH3B1/SGK1/KLF4/ID2/FOS
HALLMARK_INFLAMMATORY_RESPONSE	HALLMARK_INFLAMMATORY_RESPONSE	122	0.781903	1.67417	0.00107136	0.017856	0.0142848	459	C5AR1/CXCL8/PLAUR/FPR1/TLR2/CD14/C3AR1/NLRP3/CSF3R/IL1B/SLC31A2/BEST1/NAMPT/PTAFR/RNF144B/CYBB/CDKN1A/IRF1/ICAM1/GABBR1/TNFRSF1B/PTPRE/TIMP1/LYN/BST2/TNFSF10
HALLMARK_EPITHELIAL_MESENCHYMAL_TRANSITION	HALLMARK_EPITHELIAL_MESENCHYMAL_TRANSITION	74	0.816759	1.67361	0.00152686	0.0183386	0.0146709	281	CXCL8/PLAUR/VCAN/LRP1/TGFBI/ID2/SAT1/LGALS1/VIM/COLGALT1/GLIPR1/ANPEP
HALLMARK_COAGULATION	HALLMARK_COAGULATION	54	0.844995	1.65253	0.00183386	0.0183386	0.0146709	243	SERPINA1/LRP1/DUSP6/CTSB/ANXA1/GSN/LTA4H/PECAM1
HALLMARK_IL6_JAK_STAT3_SIGNALING	HALLMARK_IL6_JAK_STAT3_SIGNALING	60	0.820806	1.62625	0.00432915	0.0360763	0.028861	361	CCR1/CD36/TLR2/CD14/CSF3R/IL1B/IRF1/HMOX1/MYD88/TNFRSF1B
HALLMARK_ADIPOGENESIS	HALLMARK_ADIPOGENESIS	150	0.702267	1.54087	0.00519218	0.037087	0.0296696	649	CD36/CD302/CAVIN2/ALDH2/APLP2/SULT1A1/DNAJC15/TKT/RTN3/ALDOA/CAT/PRDX3/TALDO1/DBT/NMT1/GPX4/ACADM/SQOR/BCL6/ARAF/DLD/MDH2
HALLMARK_COMPLEMENT	HALLMARK_COMPLEMENT	143	0.736629	1.60831	0.00594201	0.0371376	0.0297101	430	PLAUR/SERPINA1/S100A9/FCN1/CD36/LRP1/S100A12/FCER1G/DUSP6/LGALS3/CTSB/CTSS/CASP1/GCA/CTSD/LAP3/LTA4H/ANXA5/IRF1/LIPA/XPNPEP1/PLSCR1/TIMP1/LYN

## Sheet: gsea_hallmark_HC DP v HC TIM-1+
ID	Description	setSize	enrichmentScore	NES	pvalue	p.adjust	qvalue	rank	core_enrichment
HALLMARK_APICAL_SURFACE	HALLMARK_APICAL_SURFACE	25	0.924283	2.03979	0.000817189	0.0204297	0.0202147	11	CD160/HSPB1
HALLMARK_HEDGEHOG_SIGNALING	HALLMARK_HEDGEHOG_SIGNALING	18	0.945628	2.03559	0.000494794	0.0204297	0.0202147	1	OPHN1
